# Supplementary material for: Differential B-Cell Receptor Signaling Requirement for Adhesion of Mantle Cell Lymphoma Cells to Stromal Cells
Source: Cancers (Basel). 2020 May 2;12(5):1143. doi: 10.3390/cancers12051143 (PMC7281289; doi:10.3390/cancers12051143)
Supplement: Supplementary file 1 [file cancers-12-01143-s001.zip]

Archive with 3 entries (2 files):
- cancers-771157-suppl/
- cancers-771157-suppl/cancers-771157-Sup tables.xlsx
- cancers-771157-suppl/cancers-771157-Supplemetary materials Figure S1-S7.docx
