# Supplementary material for: Differential B-Cell Receptor Signaling Requirement for Adhesion of Mantle Cell Lymphoma Cells to Stromal Cells
Source: Cancers (Basel). 2020 May 2;12(5):1143. doi: 10.3390/cancers12051143 (PMC7281289; doi:10.3390/cancers12051143)
Supplement: Supplementary file 1 [file cancers-12-01143-s001.zip › cancers-771157-suppl/cancers-771157-Sup tables.xlsx]

## Sheet: Info
	Table S1. Comparision of mRNA levels between 3 different fractions; adhesion and suspension in co-culture and as well as monocultured JeKo-1 and REC-1 cells
		Column legend:
		ensembl	ENSEMBL gene ID
		name	official gene symbol
		biotype	RNA biotype
		length	length of concatenated exons in base pairs
		Jeko.mono.mean–Rec.adh.mean	RPKM mean
		Jeko.mono.sd–Rec.adh.sd	RPKM standard diviation
		logFC.Jeko.AdhSusp–FDR.J.AdhSusp.vs.R.AdhSusp	edgeR output for three different comparisons
	Table S2. Summary of gene set enrichment analysis for differentially regulated genes using the KEGG pathway database.
	A positive normalized enrichment score (NES) represents gene sets that were enriched for due to a higher regulation in the JeKo-1 cells and a negative NES for gene sets containing genes with a higher regulation in REC-1
	Table S3. Summary of gene set enrichment analysis of similarly regulated genes using KEGG pathway analysis via DAVID webserver.
	(The list of the 34 commonly regulated genes for JeKo-1 and REC-1 in response to adhesion to stromal cells was uploaded to the DAVID webserver in the form of ENSEMBL gene ids
	and subsequently subject to enrichment tests for all gene sets in the KEGG pathway database).

## Sheet: Table S1
ensembl	name	biotype	length	Jeko.mono.mean	Jeko.susp.mean	Jeko.adh.mean	Rec.mono.mean	Rec.susp.mean	Rec.adh.mean	Jeko.mono.sd	Jeko.susp.sd	Jeko.adh.sd	Rec.mono.sd	Rec.susp.sd	Rec.adh.sd	logFC.Jeko.AdhSusp	PValue.Jeko.AdhSusp	FDR.Jeko.AdhSusp	logFC.Rec.AdhSusp	PValue.Rec.AdhSusp	FDR.Rec.AdhSusp	logFC.J.AdhSusp.vs.R.AdhSusp	PValue.J.AdhSusp.vs.R.AdhSusp	FDR.J.AdhSusp.vs.R.AdhSusp
ENSG00000000003	TSPAN6	protein_coding	4535	2.05586	2.18269	2.34037	0.0972959	0.0786765	0.0502297	0.2486	0.410151	0.329311	0.0632324	0.0666486	0.0676996	0.102247	0.65211	0.848106	-0.322906	0.664369	0.85908	0.425153	0.586221	0.870036
ENSG00000000419	DPM1	protein_coding	1207	57.1878	64.3654	74.923	52.8725	53.7372	61.4209	4.52415	5.93606	6.17318	3.33677	5.12413	5.42749	0.21916	0.0130471	0.0941855	0.196714	0.0414728	0.21954	0.0224456	0.857595	0.987343
ENSG00000000457	SCYL3	protein_coding	6883	2.12716	2.03514	2.1423	4.28346	4.02875	3.86832	0.102452	0.208664	0.123121	0.766614	0.373581	0.30633	0.0729491	0.532387	0.76965	-0.0550393	0.648095	0.849834	0.127988	0.446955	0.794032
ENSG00000000460	C1orf112	protein_coding	5967	4.28296	3.48796	3.29831	5.29237	4.52505	4.66867	0.69281	0.375489	0.602954	0.827783	0.330658	0.535591	-0.0743218	0.575606	0.800994	0.0472618	0.740808	0.900909	-0.121584	0.533705	0.841342
ENSG00000000938	FGR	protein_coding	3474	3.91186	1.80841	1.54146	0.145656	0.0557848	0.0990024	0.697614	0.461277	0.127317	0.135677	0.0484146	0.0592544	-0.230805	0.379562	0.652827	0.830366	0.295061	0.582394	-1.06117	0.207543	0.596651
ENSG00000000971	CFH	protein_coding	8145	0	0	0.00470217	0.0565046	0.113503	0.0605421	0	0	0.00940434	0.0359006	0.0193324	0.0544241	2.17362	0.199251	0.470602	-0.928302	0.176684	0.448941	3.10193	0.123514	0.486866
ENSG00000001084	GCLC	protein_coding	8463	6.52179	7.57202	8.13094	13.2616	12.9337	13.2086	0.352259	0.19855	0.541911	1.04981	1.24357	1.41486	0.103267	0.19545	0.465519	0.0339848	0.685667	0.871185	0.0692825	0.547714	0.848814
ENSG00000001167	NFYA	protein_coding	3811	52.4308	54.2316	60.4008	25.1618	25.3073	23.8222	2.18482	1.79675	2.3195	2.43077	1.06324	0.566536	0.155855	0.0149581	0.102943	-0.0869541	0.21185	0.491239	0.242809	0.0121908	0.161421
ENSG00000001460	STPG1	protein_coding	8511	0.601485	0.455373	0.445893	0.736761	0.68311	0.63544	0.0938304	0.0808651	0.139118	0.0818553	0.142261	0.150477	-0.0257414	0.905264	0.969848	-0.103419	0.653067	0.852158	0.0776776	0.805727	0.966389
ENSG00000001461	NIPAL3	protein_coding	9404	0.833	0.828098	0.795049	1.55608	1.37973	1.30765	0.087063	0.226773	0.107763	0.322838	0.0743931	0.19817	-0.0529369	0.757568	0.903406	-0.0692322	0.69777	0.87868	0.0162953	0.947529	0.999922
ENSG00000001497	LAS1L	protein_coding	5589	28.9513	29.5029	29.8444	20.5563	21.7348	23.281	2.45723	1.21972	1.19437	2.19261	1.03331	1.94314	0.0160396	0.827005	0.934932	0.101205	0.217489	0.497482	-0.0851654	0.437976	0.790564
ENSG00000001561	ENPP4	protein_coding	4651	6.75105	8.30923	11.9856	5.74803	6.29959	6.58029	0.170121	0.952371	1.37743	0.490062	0.168937	0.696249	0.529471	3.04295e-06	0.000143472	0.068741	0.521423	0.768451	0.46073	0.00261463	0.0630084
ENSG00000001617	SEMA3F	protein_coding	4826	0.595429	0.638297	0.561004	0.453596	0.509891	0.503984	0.144324	0.0675806	0.095467	0.103994	0.311982	0.143897	-0.177859	0.527543	0.766207	-0.0710542	0.828664	0.940505	-0.106804	0.805404	0.966389
ENSG00000001629	ANKIB1	protein_coding	7130	3.1659	3.15445	3.43849	7.37769	7.17405	5.9246	0.105385	0.22494	0.554436	0.49972	0.577486	0.251421	0.120397	0.22512	0.499988	-0.275131	0.0105265	0.114479	0.395528	0.00836604	0.130538
ENSG00000001630	CYP51A1	protein_coding	4074	0.686143	1.27032	1.63056	2.40407	3.30581	2.79661	0.20048	0.146959	0.219734	0.627939	1.00327	0.929755	0.354292	0.140983	0.390086	-0.269281	0.26437	0.550496	0.623573	0.0708995	0.38817
ENSG00000001631	KRIT1	protein_coding	6204	6.3648	6.04064	5.80666	10.6559	9.61775	9.94574	0.284788	0.692408	0.329037	0.979036	0.426013	1.04666	-0.0551021	0.536472	0.77289	0.0528366	0.576058	0.807619	-0.107939	0.407387	0.772058
ENSG00000002016	RAD52	protein_coding	4190	4.7912	4.21702	3.35987	1.80286	1.47465	1.29014	0.805093	0.80151	0.479344	0.242798	0.0380039	0.134679	-0.329055	0.0252171	0.142906	-0.186273	0.323611	0.607976	-0.142782	0.544759	0.846788
ENSG00000002330	BAD	protein_coding	1708	3.80764	3.89314	4.09951	4.35403	4.69283	5.31592	0.774733	0.544603	0.69914	1.17198	1.62479	1.47946	0.069144	0.760557	0.903999	0.153558	0.536213	0.779221	-0.0844141	0.80148	0.964823
ENSG00000002549	LAP3	protein_coding	3785	48.2463	70.4438	75.656	36.2579	36.3383	39.618	1.68302	1.54304	4.14125	4.18508	1.20036	3.59626	0.102766	0.140743	0.389765	0.125911	0.106081	0.350188	-0.023145	0.821167	0.971703
ENSG00000002586	CD99	protein_coding	3284	13.5786	14.6754	16.15	13.8209	15.6897	13.5946	0.853958	0.448709	0.913472	0.745176	1.0065	1.28126	0.137167	0.0825673	0.289433	-0.212924	0.0172553	0.146011	0.350091	0.00446747	0.0878029
ENSG00000002587	HS3ST1	protein_coding	8166	0.0828494	0.0157549	0.0467167	0.183075	0.116586	0.101107	0.065522	0.0224648	0.00951193	0.163048	0.0288752	0.0766989	1.40094	0.117374	0.353029	-0.133253	0.848199	0.949434	1.5342	0.175197	0.556953
ENSG00000002745	WNT16	protein_coding	3261	0.59838	0.579674	0.495606	0.0894513	0.168656	0.20404	0.132074	0.172641	0.19243	0.0887046	0.0739217	0.112667	-0.233302	0.549209	0.782058	0.260598	0.652505	0.851828	-0.493899	0.480695	0.816503
ENSG00000002822	MAD1L1	protein_coding	7230	8.59128	8.77105	10.095	6.74182	8.14271	7.64703	0.645185	0.566558	0.544464	0.870302	0.547847	0.331631	0.201387	0.0192075	0.121674	-0.0909503	0.322707	0.60718	0.292337	0.0226036	0.223538
ENSG00000002834	LASP1	protein_coding	7061	16.7882	18.8089	20.0259	39.6912	44.55	43.3066	1.46321	0.856701	0.236059	1.94908	4.13155	1.55071	0.0900668	0.167751	0.428697	-0.0412726	0.546658	0.787042	0.131339	0.167887	0.547202
ENSG00000002919	SNX11	protein_coding	3606	4.88949	5.85858	8.71917	10.5503	11.9917	11.5962	0.304627	0.649412	0.823605	1.79687	0.853587	1.88117	0.573506	3.33709e-05	0.00106436	-0.0412563	0.741852	0.901168	0.614762	0.00112572	0.0337095
ENSG00000003056	M6PR	protein_coding	3777	14.7139	18.2485	22.19	10.3762	10.2393	10.5665	1.19388	0.317029	0.428326	0.669678	0.639301	0.905737	0.282066	0.000491355	0.00895528	0.047505	0.573485	0.806247	0.234561	0.0416493	0.299679
ENSG00000003096	KLHL13	protein_coding	6983	0.00553734	0.015295	0.017611	2.34459	2.37264	2.16096	0.0110747	0.0205041	0.0131116	0.475524	0.450553	0.351843	0.34073	0.705687	0.875663	-0.134097	0.550302	0.79034	0.474827	0.615837	0.883792
ENSG00000003137	CYP26B1	protein_coding	5015	0.390228	0.472194	0.424989	0.0590785	0.0344492	0.052356	0.109282	0.0989756	0.0461407	0.0696524	0.0188405	0.0637574	-0.141447	0.719582	0.882711	0.866325	0.311114	0.597362	-1.00777	0.285126	0.675001
ENSG00000003147	ICA1	protein_coding	4891	0.14066	0.289972	0.30259	0.0383842	0.0514588	0.171978	0.0481886	0.025478	0.0617957	0.0296306	0.0294287	0.0524273	0.0738222	0.834629	0.9382	1.76095	0.00235312	0.0514029	-1.68713	0.0126115	0.164897
ENSG00000003249	DBNDD1	protein_coding	4791	0.487046	0.4256	0.397443	0	0.0167267	0.0360456	0.137016	0.112094	0.0912624	0	0.0150548	0.0520108	-0.100604	0.784268	0.914313	0.904186	0.369525	0.646835	-1.00479	0.34908	0.726488
ENSG00000003393	ALS2	protein_coding	10384	3.06179	3.32315	3.49253	1.79773	1.85017	1.93353	0.399537	0.205986	0.281355	0.105287	0.220922	0.204738	0.0732786	0.464993	0.722055	0.0762644	0.519245	0.766921	-0.00298587	0.984479	0.999922
ENSG00000003400	CASP10	protein_coding	7598	0.371367	0.349123	0.519254	1.32154	1.60412	1.27845	0.0558285	0.0875885	0.134541	0.262362	0.212813	0.161413	0.557142	0.0139973	0.0984741	-0.314101	0.119602	0.37171	0.871243	0.00529203	0.0969163
ENSG00000003402	CFLAR	protein_coding	22529	1.5187	2.69745	4.28149	4.10074	3.28789	3.60941	0.18097	0.0992383	0.109903	0.0856058	0.123189	0.428517	0.666696	1.32724e-09	1.6653e-07	0.138833	0.111635	0.360299	0.527863	6.85683e-05	0.00406642
ENSG00000003509	NDUFAF7	protein_coding	3651	7.4054	6.69659	7.65884	6.01811	6.30442	6.95241	0.891619	0.726234	0.641446	0.416798	0.112246	0.72133	0.194153	0.0655032	0.252611	0.143618	0.216216	0.496234	0.0505352	0.742336	0.943509
ENSG00000003756	RBM5	protein_coding	10368	7.02714	6.43229	5.19003	7.46447	7.02136	4.98218	0.185964	0.336829	0.630164	0.224477	0.575683	0.655017	-0.307284	0.00101093	0.0158553	-0.487178	1.08287e-05	0.00188966	0.179893	0.161724	0.540827
ENSG00000003987	MTMR7	protein_coding	5692	0.365284	0.345827	0.299818	0.0991925	0.107036	0.10237	0.137183	0.103803	0.106414	0.0260113	0.0697911	0.0548276	-0.190713	0.592785	0.812978	-0.0863753	0.873186	0.961537	-0.104338	0.874329	0.99124
ENSG00000004059	ARF5	protein_coding	1871	22.7897	22.9376	26.7357	39.0999	46.3836	40.2155	1.14198	1.19609	1.21825	4.07312	3.05602	3.24739	0.219388	0.00875127	0.0730891	-0.208134	0.0174701	0.146691	0.427523	0.000743839	0.0248744
ENSG00000004139	SARM1	protein_coding	11137	0.576967	0.706276	0.645948	0.443623	0.454708	0.450433	0.0616113	0.111872	0.0868039	0.113997	0.0651279	0.148643	-0.129479	0.50483	0.74847	-0.0401939	0.863536	0.955514	-0.0892853	0.769142	0.952854
ENSG00000004142	POLDIP2	protein_coding	2121	47.41	51.5696	56.86	87.0219	97.3044	101.632	1.45225	3.67247	1.87818	5.33425	5.01204	5.40497	0.140997	0.0307828	0.16082	0.0625259	0.354163	0.635202	0.0784707	0.395006	0.762819
ENSG00000004399	PLXND1	protein_coding	9738	5.99934	4.61047	3.68547	1.70295	2.2526	1.50821	0.45641	0.318128	0.394604	0.407853	0.494179	0.0766402	-0.320995	0.0119793	0.0892865	-0.581426	0.000396003	0.0193538	0.260431	0.178848	0.562562
ENSG00000004455	AK2	protein_coding	5727	50.154	57.0462	63.6872	60.8361	66.8426	74.6274	1.58667	1.74841	0.726681	4.4299	3.11597	1.99999	0.158766	0.00516688	0.05117	0.158759	0.00927442	0.106589	7.05583e-06	0.999922	0.999922
ENSG00000004468	CD38	protein_coding	6855	6.60245	4.91734	4.66221	30.1862	30.3226	33.8589	0.73328	0.606404	0.569453	1.51389	0.718325	1.97652	-0.0725628	0.426151	0.69218	0.159951	0.078312	0.30176	-0.232514	0.0740334	0.394716
ENSG00000004478	FKBP4	protein_coding	5180	50.8769	54.7719	57.2051	18.7998	22.7758	21.5547	1.46375	1.42646	2.29635	0.896982	0.800404	1.50725	0.062464	0.267208	0.544848	-0.0777764	0.220028	0.500594	0.14024	0.101909	0.452478
ENSG00000004487	KDM1A	protein_coding	5435	41.5095	39.1921	36.1221	34.2762	36.3094	33.9852	1.51913	2.20331	1.5552	2.19149	1.10833	2.67509	-0.117937	0.0635683	0.248032	-0.0951483	0.164268	0.434784	-0.0227886	0.803196	0.96543
ENSG00000004534	RBM6	protein_coding	7302	16.0952	15.3406	14.2642	17.0721	16.9001	16.2031	1.57684	0.535171	0.630545	1.68331	1.60566	1.70745	-0.104326	0.204803	0.477108	-0.0577274	0.514489	0.762939	-0.0465989	0.698038	0.923022
ENSG00000004660	CAMKK1	protein_coding	7424	0.124636	0.503786	0.461434	4.20616	5.89721	4.6502	0.0424933	0.132772	0.0956611	0.427027	0.557475	0.891321	-0.133287	0.513523	0.756095	-0.334666	0.0367804	0.208358	0.20138	0.434475	0.788636
ENSG00000004700	RECQL	protein_coding	3778	12.2889	12.8986	14.0313	39.2696	37.9063	43.3189	0.971763	1.52906	1.28921	4.77556	1.41019	2.55314	0.122742	0.17643	0.43918	0.19356	0.043021	0.224174	-0.0708177	0.582279	0.868361
ENSG00000004766	VPS50	protein_coding	9454	1.97707	1.87731	1.85772	4.7408	4.46149	4.99745	0.246241	0.176631	0.200733	0.45742	0.270059	0.484524	-0.0126803	0.908173	0.97124	0.164305	0.146874	0.408748	-0.176985	0.262672	0.654181
ENSG00000004777	ARHGAP33	protein_coding	5260	2.20292	1.49894	1.04642	2.3495	2.71804	1.85066	0.581271	0.147423	0.333403	0.711616	0.0910068	0.717006	-0.503871	0.0468395	0.208112	-0.564304	0.031922	0.194089	0.0604329	0.864804	0.989185
ENSG00000004779	NDUFAB1	protein_coding	1600	31.9759	36.8779	42.6172	36.201	41.0737	43.4989	3.71678	1.56157	5.20542	5.65429	10.0188	2.19002	0.20772	0.0847137	0.29377	0.0812632	0.528894	0.773543	0.126457	0.469335	0.808122
ENSG00000004838	ZMYND10	protein_coding	4009	0.13648	0.0561589	0.143313	0.294635	0.287076	0.229987	0.0798003	0.0186739	0.0907064	0.0519688	0.0788267	0.205963	1.3079	0.04473	0.202322	-0.371469	0.501714	0.754397	1.67937	0.05154	0.334251
ENSG00000004864	SLC25A13	protein_coding	3710	6.21901	7.15845	8.60363	18.5004	19.3191	20.6328	0.404527	0.323467	0.522144	2.14815	1.57225	1.52538	0.267037	0.00445182	0.0462928	0.0975873	0.281866	0.569661	0.16945	0.182569	0.567471
ENSG00000004866	ST7	protein_coding	6742	0.566829	0.654497	0.792963	4.15363	4.06758	4.49296	0.0776515	0.118166	0.203278	0.522246	0.4207	0.425937	0.298051	0.0914926	0.307745	0.147242	0.323895	0.608209	0.150809	0.507195	0.829925
ENSG00000004897	CDC27	protein_coding	6824	20.8444	19.3569	18.0545	26.3923	27.5737	26.9897	1.6204	0.781321	1.03609	2.98895	0.530073	2.31408	-0.100614	0.180636	0.444765	-0.0300445	0.706187	0.883679	-0.0705692	0.517873	0.834543
ENSG00000004961	HCCS	protein_coding	2335	17.5904	19.3634	21.2877	22.0461	25.0102	25.1967	1.888	0.559256	1.16805	1.90351	1.04421	2.20981	0.13618	0.107414	0.336507	0.0113711	0.899192	0.972732	0.124809	0.310518	0.696452
ENSG00000004975	DVL2	protein_coding	5350	10.1413	9.26114	10.6549	12.6008	13.7391	13.0593	0.583865	0.592491	0.769981	2.06523	0.478696	1.90132	0.199567	0.0498832	0.215569	-0.0733175	0.491219	0.746068	0.272885	0.0668062	0.377466
ENSG00000005007	UPF1	protein_coding	8600	17.2013	17.5339	16.306	31.1533	34.7266	30.1982	0.723202	1.25588	1.21953	3.92923	3.84006	2.97555	-0.105428	0.218499	0.493627	-0.202882	0.0305739	0.190286	0.0974541	0.433342	0.787998
ENSG00000005020	SKAP2	protein_coding	5520	8.80669	8.77062	9.98068	20.0742	18.7508	18.4856	0.515304	1.29009	1.16484	1.88557	2.24482	2.48174	0.187881	0.0822492	0.288959	-0.0151028	0.891654	0.969973	0.202984	0.190553	0.575516
ENSG00000005022	SLC25A5	protein_coding	1500	305.853	340.059	390.525	587.184	723.012	642.711	10.098	6.38087	12.6072	45.9167	25.2279	21.3152	0.19955	0.000636581	0.0109825	-0.169757	0.00511791	0.0792858	0.369308	3.97118e-05	0.00270576
ENSG00000005059	MCUB	protein_coding	3566	29.5446	27.3943	27.6002	18.5096	22.8325	17.1273	0.819598	0.296657	0.762302	2.14713	0.929798	1.29705	0.0105021	0.879658	0.958238	-0.41325	7.77024e-06	0.00154575	0.423752	0.000282046	0.0119277
ENSG00000005075	POLR2J	protein_coding	1355	34.5871	32.7763	34.8364	31.6502	37.3467	36.8795	3.42102	0.437947	1.24996	0.758655	1.66695	2.22765	0.0877063	0.243008	0.519815	-0.0204706	0.80142	0.930789	0.108177	0.3298	0.71254
ENSG00000005100	DHX33	protein_coding	5872	16.6926	18.5096	18.8841	20.7162	20.9971	21.2088	1.21655	1.04934	0.717344	0.808791	0.190099	1.71476	0.0288625	0.661423	0.853894	0.0165799	0.816842	0.935355	0.0122826	0.899446	0.99684
ENSG00000005108	THSD7A	protein_coding	10929	1.46444	1.16486	1.00603	0.29585	0.298704	0.218428	0.190364	0.166152	0.160911	0.11647	0.100444	0.0662962	-0.212106	0.278445	0.557918	-0.373024	0.208288	0.486853	0.160918	0.64658	0.899619
ENSG00000005156	LIG3	protein_coding	12919	3.17279	3.21505	3.1936	8.2044	7.9838	7.62335	0.170149	0.121583	0.13636	0.7709	0.277779	0.959915	-0.0104835	0.898517	0.967875	-0.0623298	0.465751	0.726949	0.0518464	0.661781	0.907275
ENSG00000005175	RPAP3	protein_coding	5381	18.6495	18.4189	20.0264	25.4591	24.7948	27.2149	1.55949	1.2419	0.868484	0.799216	1.41843	2.45579	0.121492	0.0954338	0.314768	0.1349	0.087073	0.318065	-0.0134082	0.898101	0.99684
ENSG00000005187	ACSM3	protein_coding	7822	1.25669	1.02556	0.774283	0.497438	0.364748	0.587325	0.0990966	0.0264043	0.102444	0.188449	0.0993296	0.0647051	-0.406146	0.0351221	0.174385	0.715351	0.00515358	0.0795613	-1.1215	0.000781099	0.0255025
ENSG00000005189	AC004381.6	protein_coding	4114	4.33432	3.96563	4.15833	0.0204906	0.0193315	0.0158998	0.37774	0.637823	0.656722	0.0236614	0.0173497	0.0317996	0.0686692	0.676833	0.861501	-0.545566	0.643731	0.847028	0.614235	0.609721	0.880173
ENSG00000005194	CIAPIN1	protein_coding	3509	41.0873	44.1268	47.5261	20.7196	22.5947	23.634	0.95005	0.415455	0.712139	2.3437	1.05853	1.43014	0.107052	0.10392	0.330439	0.0664557	0.364303	0.64303	0.0405959	0.676282	0.914601
ENSG00000005206	SPPL2B	protein_coding	7130	4.83417	4.4877	2.64373	5.60015	4.44821	2.98917	0.699892	0.215054	0.152764	1.63624	0.582088	0.652479	-0.761219	2.9073e-05	0.00095332	-0.584231	0.00178394	0.0442669	-0.176988	0.449117	0.79553
ENSG00000005238	FAM214B	protein_coding	6409	0.4747	0.379761	0.455892	0.348917	0.309035	0.243025	0.0468742	0.0313475	0.0891515	0.114157	0.0860016	0.127248	0.26367	0.329536	0.606183	-0.306591	0.357817	0.637847	0.570261	0.187189	0.571846
ENSG00000005249	PRKAR2B	protein_coding	4318	0.339587	0.383061	0.585697	1.64245	1.40446	1.73328	0.0978964	0.103809	0.153754	0.215224	0.414167	0.242038	0.580316	0.0320742	0.164944	0.322026	0.179461	0.452662	0.25829	0.461954	0.803482
ENSG00000005302	MSL3	protein_coding	6496	14.7262	12.4828	12.6053	11.6787	11.8	12.898	0.601415	0.610565	0.789825	0.430644	0.13079	1.06027	0.0147958	0.823992	0.933219	0.131463	0.079885	0.305647	-0.116668	0.243054	0.637984
ENSG00000005339	CREBBP	protein_coding	15492	14.5288	13.1395	11.9226	10.0257	9.78147	8.42034	0.609363	0.888724	1.11132	1.28347	0.746549	0.743459	-0.13998	0.0933326	0.310537	-0.21552	0.0215512	0.161571	0.0755404	0.534558	0.841524
ENSG00000005379	TSPOAP1	protein_coding	11354	0.636406	0.959889	0.982643	1.70703	1.39975	1.323	0.218015	0.185809	0.199693	0.724863	0.191175	0.197762	0.0368186	0.872164	0.954722	-0.0967937	0.694059	0.876713	0.133612	0.691105	0.922079
ENSG00000005436	GCFC2	protein_coding	5465	6.46081	6.07748	6.3078	7.96771	6.72862	8.76544	0.282088	0.484769	0.458482	0.67501	0.552835	0.639965	0.0563078	0.516236	0.758126	0.382345	0.000298382	0.0161211	-0.326037	0.0152263	0.182634
ENSG00000005448	WDR54	protein_coding	2860	16.2999	16.3506	17.1243	5.35872	6.63318	6.29328	1.50831	0.53217	1.67009	0.424244	0.747931	0.590234	0.0674607	0.46153	0.719469	-0.0721292	0.51965	0.767294	0.13959	0.336606	0.717722
ENSG00000005469	CROT	protein_coding	4979	2.16471	1.72152	1.56925	2.21505	2.00694	2.52048	0.18691	0.185885	0.239754	0.242142	0.330074	0.416222	-0.135594	0.361511	0.637082	0.333252	0.0432052	0.224869	-0.468847	0.0373126	0.283807
ENSG00000005471	ABCB4	protein_coding	7494	1.01444	1.25509	1.42666	1.99292	1.67643	1.61961	0.192732	0.11659	0.171935	0.190448	0.237851	0.276828	0.183103	0.215166	0.489406	-0.0492661	0.756685	0.909292	0.232369	0.285665	0.675623
ENSG00000005483	KMT2E	protein_coding	9231	28.682	28.1524	28.8059	14.7509	13.7877	13.5867	1.15495	1.1406	1.43823	1.06737	1.48249	0.925366	0.0331932	0.618198	0.82863	-0.0216829	0.770305	0.915012	0.0548762	0.582666	0.868394
ENSG00000005486	RHBDD2	protein_coding	2441	9.55273	11.6012	13.388	11.2881	12.7358	12.3029	1.43379	0.679844	0.444134	2.09013	2.17418	0.672151	0.20715	0.0842929	0.292846	-0.0529644	0.68249	0.86952	0.260115	0.142746	0.513977
ENSG00000005700	IBTK	protein_coding	8722	3.85757	3.82521	4.59932	7.24181	6.90338	7.24807	0.245603	0.186248	0.211417	0.364288	0.634798	0.984997	0.26745	0.00414872	0.04404	0.0756586	0.413957	0.683959	0.191791	0.136637	0.505731
ENSG00000005801	ZNF195	protein_coding	5709	18.7062	19.6934	18.6341	11.1009	9.96984	10.9989	0.528372	0.968514	1.54605	1.11214	0.885813	1.08735	-0.0790989	0.314108	0.591367	0.146902	0.105528	0.349046	-0.226001	0.0631063	0.368492
ENSG00000005810	MYCBP2	protein_coding	15945	21.4196	19.9271	18.2237	11.6837	9.74992	9.48676	1.89187	1.64173	2.39772	1.24335	0.434985	1.64362	-0.1285	0.197738	0.468487	-0.0349796	0.748815	0.90456	-0.0935207	0.526138	0.839819
ENSG00000005812	FBXL3	protein_coding	7082	6.39768	6.55415	7.00953	3.88536	3.67515	4.15782	0.578949	0.517609	0.343093	0.662303	0.410812	0.632595	0.0976729	0.364474	0.639926	0.191508	0.131189	0.387524	-0.0938351	0.568071	0.861412
ENSG00000005844	ITGAL	protein_coding	6472	0.219802	1.05187	1.70979	0.423571	0.569441	0.49253	0.0451058	0.213206	0.184365	0.0764989	0.0423392	0.111739	0.695073	0.000326875	0.00652976	-0.184486	0.415748	0.685404	0.87956	0.00389518	0.0814554
ENSG00000005882	PDK2	protein_coding	5481	2.7143	2.41529	2.41301	3.19778	4.2375	3.16487	0.234401	0.2856	0.208045	0.242382	0.333303	0.557256	-0.00204368	0.986727	1	-0.415513	0.00311404	0.0602545	0.413469	0.0269986	0.242971
ENSG00000005884	ITGA3	protein_coding	9802	0.551974	0.240288	0.239477	0.0997864	0.0501418	0.0663266	0.0971917	0.0315397	0.0520093	0.037243	0.00683534	0.062199	-0.00758689	0.981068	1	0.544332	0.307934	0.594338	-0.551918	0.3739	0.746764
ENSG00000005889	ZFX	protein_coding	9037	13.8247	13.1907	12.3192	8.27628	7.80724	7.56575	1.04883	1.13086	1.17104	0.79224	0.543071	0.798957	-0.0975083	0.25475	0.532323	-0.0413164	0.665689	0.8594	-0.0561919	0.660393	0.906267
ENSG00000005893	LAMP2	protein_coding	5526	17.4259	21.7079	22.5087	25.5508	29.1029	24.8914	1.76404	1.48854	0.697361	3.19448	1.82118	1.41928	0.0524559	0.507883	0.750774	-0.22449	0.0126233	0.125748	0.276946	0.0227237	0.22373
ENSG00000006007	GDE1	protein_coding	4416	12.5427	14.7239	13.7586	13.5617	14.8906	16.3116	0.31003	1.10855	1.04238	0.910036	0.692898	0.957351	-0.0980763	0.187438	0.454218	0.132335	0.106456	0.350953	-0.230412	0.0407137	0.296886
ENSG00000006015	C19orf60	protein_coding	3370	4.6587	5.02777	4.54617	6.16662	6.47825	4.31011	0.54003	1.33001	1.32729	1.86953	2.43755	1.55442	-0.156399	0.53926	0.774778	-0.620961	0.0337505	0.198941	0.464562	0.226934	0.622458
ENSG00000006016	CRLF1	protein_coding	3018	0.186011	0.16047	0.144676	0.211428	0.390774	0.131997	0.0580038	0.0731071	0.0582855	0.0808313	0.0253182	0.109719	-0.139538	0.789114	0.916696	-1.41262	0.0138456	0.131739	1.27309	0.102857	0.453814
ENSG00000006025	OSBPL7	protein_coding	6572	2.43405	2.35126	2.06015	3.06567	2.93637	2.12564	0.344051	0.166862	0.329262	0.421271	0.270561	0.257907	-0.193164	0.147802	0.39992	-0.466511	0.00277468	0.0566606	0.273347	0.168428	0.547788
ENSG00000006042	TMEM98	protein_coding	5187	0.540085	0.446187	0.381331	0.0322573	0.055102	0.0760333	0.145712	0.0312199	0.137039	0.0462622	0.00267384	0.0877977	-0.239263	0.565891	0.794393	0.206643	0.802242	0.930993	-0.445905	0.632287	0.893216
ENSG00000006047	YBX2	protein_coding	4618	6.51108	4.44207	4.03583	0.56	0.451938	0.529399	0.845687	0.271832	0.757316	0.143531	0.0959861	0.214207	-0.135723	0.374287	0.648561	0.208576	0.454374	0.717976	-0.344298	0.281431	0.671384
ENSG00000006062	MAP3K14	protein_coding	5852	5.09613	6.78186	6.81406	3.08745	3.258	3.17049	0.346419	0.579397	0.21811	0.445455	0.0510771	0.246445	0.0063257	0.944713	0.987308	-0.0415719	0.70445	0.882714	0.0478976	0.736991	0.940468
ENSG00000006118	TMEM132A	protein_coding	7271	0.159802	0.186892	0.149981	0.243913	0.222627	0.191844	0.0205156	0.0503073	0.0389407	0.0890285	0.0737124	0.030516	-0.333261	0.317247	0.59499	-0.205966	0.570559	0.804292	-0.127295	0.794766	0.961761
ENSG00000006125	AP2B1	protein_coding	7587	14.5362	15.1225	14.7614	26.6178	26.4193	24.9329	0.619298	0.360338	0.703313	1.91996	0.759424	2.64028	-0.0344101	0.608889	0.82412	-0.0813791	0.261271	0.547649	0.046969	0.633179	0.893613
ENSG00000006194	ZNF263	protein_coding	6945	7.15631	7.54452	7.83994	4.25762	4.59626	4.57642	0.516672	0.562256	0.344246	0.260331	0.0743129	0.360341	0.0553758	0.477459	0.730725	-0.00619671	0.944869	0.993284	0.0615725	0.604272	0.877978
ENSG00000006210	CX3CL1	protein_coding	5983	0.00646285	0.0869959	0.277471	0.015633	0.0077915	0.0109329	0.0129257	0.0369857	0.0988181	0.0184163	0.0134953	0.0218659	1.63217	0.00452075	0.0468492	0.318951	0.836604	0.9436	1.31322	0.51309	0.832913
ENSG00000006282	SPATA20	protein_coding	5337	0.561066	0.785903	0.719878	0.0760565	0.0771895	0.072772	0.178131	0.108151	0.135527	0.0311382	0.00165646	0.0393029	-0.123803	0.611493	0.825364	-0.126182	0.807947	0.932987	0.00237915	0.992976	0.999922
ENSG00000006327	TNFRSF12A	protein_coding	1848	0.311722	0.586962	0.758396	0.30063	0.286559	0.243571	0.247699	0.213679	0.523955	0.202682	0.170227	0.177341	0.322089	0.55205	0.784465	-0.23461	0.765342	0.912963	0.556698	0.561085	0.857262
ENSG00000006432	MAP3K9	protein_coding	12386	2.2896	2.39734	1.95069	2.92649	2.8832	2.7345	0.24905	0.0834843	0.235004	0.222598	0.0566518	0.183874	-0.293762	0.00368601	0.0405221	-0.0790175	0.439471	0.706112	-0.214744	0.128858	0.496529
ENSG00000006451	RALA	protein_coding	3665	23.7487	25.1316	30.5287	25.0633	25.5598	28.4416	0.896214	1.13086	3.07549	1.57954	1.4031	2.46761	0.281735	0.000546878	0.00971076	0.157323	0.058341	0.259517	0.124412	0.25815	0.650973
ENSG00000006453	BAIAP2L1	protein_coding	4798	0.0923865	0.0976273	0.135022	2.04333	1.76841	2.98519	0.0286004	0.0540357	0.0616903	0.353603	0.18646	0.327515	0.402963	0.300906	0.578712	0.754196	0.00128169	0.0367837	-0.351233	0.442968	0.792405
ENSG00000006459	KDM7A	protein_coding	9430	2.14077	1.49014	1.54367	3.74711	2.69451	2.83011	0.206811	0.21407	0.0685646	0.384703	0.296532	0.44489	0.0537878	0.661677	0.854038	0.0778892	0.542349	0.784036	-0.0241015	0.891701	0.99472
ENSG00000006468	ETV1	protein_coding	9616	0.0287014	0.0208697	0.0178334	33.9704	37.4118	37.4863	0.0472915	0.014151	0.0148836	5.11531	3.01538	3.57081	-0.0413789	0.96396	0.995858	0.00388841	0.977721	1	-0.0452673	0.961128	0.999922
ENSG00000006530	AGK	protein_coding	6547	1.32568	1.79975	1.85338	1.89333	1.98726	2.11723	0.148977	0.303106	0.113786	0.233643	0.0395582	0.610841	0.0420116	0.78563	0.914894	0.109519	0.520421	0.767762	-0.0675072	0.768709	0.95284
ENSG00000006534	ALDH3B1	protein_coding	6626	0.431205	0.346631	0.452016	0.196765	0.332395	0.236935	0.107152	0.114792	0.0756856	0.0811856	0.142822	0.111136	0.366111	0.248447	0.525881	-0.487279	0.208851	0.487287	0.85339	0.0921682	0.434749
ENSG00000006576	PHTF2	protein_coding	8646	14.3324	12.2949	13.7283	7.69877	7.66738	7.06573	0.57838	0.881836	0.828093	0.368026	0.561619	0.301642	0.160207	0.0220672	0.132578	-0.115442	0.135237	0.392688	0.275649	0.0100141	0.144794
ENSG00000006607	FARP2	protein_coding	14413	3.45695	3.92032	3.48169	4.05128	3.87862	3.74084	0.138158	0.123929	0.164563	0.312014	0.27157	0.39598	-0.170808	0.0339012	0.170258	-0.0491153	0.564968	0.800424	-0.121692	0.295187	0.683634
ENSG00000006625	GGCT	protein_coding	1597	25.0929	24.6261	26.5921	27.3004	29.1496	32.7087	2.09286	2.52547	2.29382	2.65131	1.14016	2.34115	0.113648	0.216593	0.491086	0.165137	0.102735	0.344453	-0.0514892	0.701505	0.924648
ENSG00000006634	DBF4	protein_coding	4583	21.1867	20.9492	22.2077	27.1349	27.8845	30.0486	1.45106	0.610139	1.26748	3.43082	1.40008	1.97994	0.0841254	0.268669	0.546701	0.109549	0.184528	0.458811	-0.025424	0.818501	0.970591
ENSG00000006638	TBXA2R	protein_coding	2793	0.07631	0.166206	0.267995	0.0191366	0	0.041355	0.0377068	0.0806985	0.0487727	0.0382732	0	0.0485853	0.654275	0.224835	0.499756	3.71388	0.03071	0.190613	-3.05961	0.0714315	0.389325
ENSG00000006652	IFRD1	protein_coding	7489	3.14133	3.65736	5.38218	10.167	11.5193	10.9594	0.287356	0.124338	0.0792203	0.96356	0.709628	1.2675	0.55746	3.50562e-07	2.25561e-05	-0.0749347	0.401464	0.673186	0.632394	1.50774e-05	0.0013465
ENSG00000006695	COX10	protein_coding	3172	3.74532	3.79036	3.71388	10.4565	10.9961	12.0443	0.123795	0.29268	0.530933	1.20998	0.815468	0.354024	-0.0325633	0.767211	0.906985	0.130294	0.232121	0.512579	-0.162858	0.294415	0.682657
ENSG00000006704	GTF2IRD1	protein_coding	6498	0.55621	0.537597	0.432806	0.268102	0.293356	0.293459	0.0943764	0.0515394	0.0429997	0.0928673	0.0770761	0.183434	-0.31736	0.244392	0.520596	-0.0287746	0.932664	0.987732	-0.288585	0.509622	0.830979
ENSG00000006712	PAF1	protein_coding	2668	20.1726	19.7227	21.4255	34.371	34.3441	32.8972	0.660998	0.794866	2.08766	2.46301	2.11802	1.28559	0.117143	0.116661	0.352033	-0.0633875	0.417987	0.686783	0.18053	0.0985036	0.446412
ENSG00000006715	VPS41	protein_coding	7801	8.88993	8.2922	8.85068	7.93826	7.53663	8.39153	0.201954	0.670923	0.590552	0.407474	0.955988	0.830218	0.0953697	0.246831	0.523817	0.159637	0.0841004	0.31294	-0.0642669	0.597181	0.874712
ENSG00000006740	ARHGAP44	protein_coding	9281	0.430879	0.746097	0.828377	0.979286	0.942373	1.2009	0.0962981	0.18062	0.0712795	0.109188	0.195031	0.156618	0.15054	0.396132	0.667479	0.350286	0.0735323	0.292319	-0.199747	0.44343	0.792405
ENSG00000006744	ELAC2	protein_coding	6345	5.79119	6.97806	7.01085	32.2617	35.0294	34.8791	0.435925	0.451135	0.451987	0.674608	2.16734	1.61433	0.00382378	0.955897	0.992167	-0.00647726	0.925616	0.984068	0.010301	0.916248	0.999321
ENSG00000006757	PNPLA4	protein_coding	3441	2.35522	2.20186	2.84505	2.79239	2.86553	3.46969	0.450683	0.271986	0.0493999	0.174527	0.283151	0.632153	0.369496	0.0167184	0.110459	0.272748	0.0952458	0.33282	0.0967474	0.655524	0.904111
ENSG00000006831	ADIPOR2	protein_coding	5878	33.9102	33.718	37.596	11.8112	12.81	13.8939	0.97089	1.20508	1.0777	1.28464	0.230678	1.44312	0.156819	0.0267597	0.148381	0.11232	0.15523	0.420999	0.0444995	0.666454	0.909492
ENSG00000006837	CDKL3	protein_coding	3057	0.227835	0.173777	0.161232	0.103907	0.116823	0.164017	0.10923	0.0549028	0.0425464	0.069281	0.0871426	0.116236	-0.0935966	0.865549	0.950851	0.413571	0.536598	0.779273	-0.507167	0.559047	0.856237
ENSG00000007038	PRSS21	protein_coding	1967	37.8463	41.2649	37.7776	0	0.0287369	0.164195	2.83292	1.86335	2.31413	0	0.0261472	0.14666	-0.127137	0.202613	0.474555	2.22296	0.00631898	0.0885358	-2.35009	0.00443334	0.0875254
ENSG00000007047	MARK4	protein_coding	6668	6.60236	6.13415	6.28587	3.7831	4.53522	3.47216	0.490363	0.546834	0.490816	0.552875	0.73918	0.549327	0.0338491	0.758765	0.903406	-0.396371	0.00378759	0.0666306	0.43022	0.0151997	0.182634
ENSG00000007080	CCDC124	protein_coding	1660	27.5561	28.6582	29.3701	41.0812	45.0094	39.329	2.47864	2.80385	4.03324	13.1263	6.47978	10.9936	0.0317598	0.853612	0.945933	-0.204857	0.271823	0.558253	0.236617	0.352116	0.728314
ENSG00000007129	CEACAM21	protein_coding	1964	5.18222	3.45748	4.51528	3.22531	1.74215	1.77717	0.692655	0.438863	0.792598	0.34716	0.48011	0.519382	0.375863	0.0426951	0.195715	0.0347607	0.882675	0.965589	0.341102	0.254037	0.648207
ENSG00000007168	PAFAH1B1	protein_coding	8127	15.3641	13.918	15.2246	30.2751	30.12	31.8643	0.367406	0.521851	0.606991	2.88086	0.928622	2.11522	0.130243	0.0471078	0.208754	0.0819844	0.230066	0.510503	0.0482587	0.602786	0.87658
ENSG00000007202	KIAA0100	protein_coding	9235	22.7094	23.3822	24.5826	38.6027	37.8249	37.9967	0.940008	0.681641	1.02988	2.16795	1.47782	3.32121	0.0722648	0.236526	0.512992	0.00769945	0.905576	0.975206	0.0645654	0.468035	0.807467
ENSG00000007237	GAS7	protein_coding	10100	3.62481	6.03372	7.40723	0.0588778	0.114155	0.116623	0.254119	0.410821	0.350376	0.0330178	0.0643773	0.0536759	0.29487	0.0222012	0.133014	0.116312	0.748407	0.904426	0.178558	0.645319	0.899121
ENSG00000007255	TRAPPC6A	protein_coding	933	19.8543	16.6924	18.0008	8.1564	11.8983	10.5792	1.72266	0.692125	1.21149	1.66375	1.3737	2.52764	0.109324	0.423284	0.690321	-0.186261	0.254462	0.540128	0.295585	0.168317	0.5476
ENSG00000007264	MATK	protein_coding	4141	1.58487	2.43823	2.77818	7.07795	8.8806	9.29351	0.242142	0.192812	0.364827	1.58176	1.58277	2.25182	0.186277	0.279048	0.558758	0.0580105	0.724524	0.892825	0.128267	0.588489	0.871202
ENSG00000007312	CD79B	protein_coding	2080	227.043	193.763	167.488	231.234	309.327	270.177	11.356	10.515	12.3654	15.0532	19.6435	20.0594	-0.210196	0.00286537	0.0340658	-0.195785	0.00851381	0.102636	-0.0144106	0.880601	0.992061
ENSG00000007314	SCN4A	protein_coding	8247	1.75507	1.15799	0.872356	0.108406	0.142066	0.0757895	0.180261	0.193851	0.0836677	0.0270119	0.0570143	0.0303146	-0.410156	0.020796	0.12773	-0.916138	0.0137156	0.131178	0.505982	0.203103	0.590712
ENSG00000007341	ST7L	protein_coding	8111	0.367163	0.398618	0.440896	0.0837696	0.0222785	0.0648848	0.070642	0.0761547	0.0799257	0.0203049	0.0251774	0.044123	0.133738	0.657829	0.852001	1.41742	0.035038	0.202724	-1.28368	0.0791637	0.403417
ENSG00000007350	TKTL1	protein_coding	3650	0.757986	0.802786	0.89608	0	0.0253768	0	0.119374	0.19752	0.153437	0	0.0219784	0	0.158294	0.577294	0.802279	-3.3695	0.042522	0.222436	3.52779	0.0373487	0.28394
ENSG00000007372	PAX6	protein_coding	14782	0.348925	0.253855	0.250875	0.508324	0.491861	0.711031	0.045401	0.0692208	0.0611679	0.0540988	0.0312394	0.132535	0.00123152	0.995157	1	0.542268	0.011621	0.120184	-0.541036	0.0697207	0.385328
ENSG00000007376	RPUSD1	protein_coding	2769	10.331	11.885	11.9586	11.4372	13.2593	12.3467	1.2796	1.68766	1.8254	2.68706	3.19754	2.87898	0.00427412	0.979341	1	-0.116672	0.521701	0.768451	0.120946	0.622753	0.888452
ENSG00000007384	RHBDF1	protein_coding	4914	0.114917	0.235656	0.202539	0.0275577	0.0508169	0.0566794	0.0814499	0.0958161	0.0687533	0.0189936	0.0277386	0.055299	-0.244276	0.631091	0.83692	0.236036	0.774467	0.916372	-0.480312	0.622259	0.888251
ENSG00000007392	LUC7L	protein_coding	6176	8.22019	8.11643	7.62593	6.25151	6.1056	5.58328	0.243652	0.343043	0.931514	0.519436	0.803581	0.944432	-0.0908883	0.370933	0.64558	-0.139874	0.227186	0.507899	0.0489857	0.74843	0.945943
ENSG00000007402	CACNA2D2	protein_coding	6322	0.366719	0.244175	0.240875	0.884102	1.13968	1.22892	0.0632931	0.0198096	0.0540013	0.117306	0.125378	0.0419882	-0.00605916	0.978347	1	0.104798	0.573665	0.806275	-0.110857	0.702861	0.924998
ENSG00000007516	BAIAP3	protein_coding	6146	0.354921	0.58903	0.633559	0.191852	0.324758	0.417373	0.098159	0.144074	0.156151	0.0828272	0.121081	0.096088	0.112038	0.667849	0.856286	0.366123	0.266394	0.552259	-0.254085	0.543167	0.845804
ENSG00000007520	TSR3	protein_coding	1243	7.93376	9.90846	9.63052	8.63281	11.0057	10.8559	0.522402	2.32323	2.328	2.14792	1.84045	2.92652	-0.0487092	0.803949	0.923213	-0.0348439	0.872246	0.96099	-0.0138653	0.96217	0.999922
ENSG00000007541	PIGQ	protein_coding	7904	1.61151	1.52209	1.53035	0.712191	0.849545	0.679686	0.36469	0.266536	0.169794	0.196742	0.0626572	0.120391	0.00131049	0.993974	1	-0.32491	0.143265	0.403535	0.326221	0.246701	0.640976
ENSG00000007545	CRAMP1	protein_coding	8373	3.92833	3.35343	2.73719	1.13995	1.0871	1.01275	0.390939	0.22497	0.363386	0.222589	0.0249285	0.131765	-0.292653	0.0181472	0.116845	-0.0984283	0.523895	0.769865	-0.194225	0.321611	0.707739
ENSG00000007866	TEAD3	protein_coding	3046	0.41327	0.516358	0.432764	0.109419	0.082628	0.0697547	0.18958	0.107001	0.194808	0.0380209	0.0472541	0.100556	-0.23748	0.589935	0.81127	0.0440855	0.954574	0.997294	-0.281565	0.761783	0.951205
ENSG00000007923	DNAJC11	protein_coding	5083	19.5509	21.3624	22.1186	29.5191	30.5277	32.8596	1.32101	1.12925	0.547467	1.47781	0.444925	3.19972	0.0504251	0.454749	0.714617	0.107221	0.145345	0.406451	-0.0567955	0.565768	0.859901
ENSG00000007944	MYLIP	protein_coding	3033	5.20016	6.45021	3.84172	2.60251	3.59112	3.52727	0.517562	0.573459	0.408633	0.600915	0.524472	0.512722	-0.74468	6.74518e-06	0.000282817	-0.0348924	0.82854	0.940505	-0.709787	0.00209933	0.0530317
ENSG00000007952	NOX1	protein_coding	2529	0.240087	0.402327	0.298288	0.278148	0.260306	0.398156	0.023961	0.312239	0.268627	0.172467	0.0429453	0.3174	-0.371615	0.504439	0.748158	0.573636	0.379584	0.655316	-0.945251	0.272839	0.663022
ENSG00000007968	E2F2	protein_coding	5457	34.6199	25.1733	19.6375	22.2432	25.2276	22.3397	2.84675	2.03702	1.53676	1.68538	2.21414	2.04841	-0.357943	8.91976e-05	0.00237579	-0.175175	0.0505989	0.241998	-0.182768	0.128979	0.496742
ENSG00000008018	PSMB1	protein_coding	2256	62.3529	67.6154	74.4466	104.932	117.415	130.128	4.45805	1.69951	3.81097	11.3886	1.2195	1.64969	0.13877	0.0378731	0.182826	0.148292	0.0387718	0.213744	-0.00952137	0.919708	0.999922
ENSG00000008083	JARID2	protein_coding	6015	10.6327	9.90815	7.987	4.22246	4.16682	4.30385	0.856709	0.827577	0.425186	0.438511	0.384025	0.460137	-0.312006	0.00133616	0.019375	0.0402171	0.703507	0.881968	-0.352223	0.015337	0.183344
ENSG00000008086	CDKL5	protein_coding	17075	0.0675202	0.0663201	0.0677417	0.405958	0.340414	0.36028	0.0238046	0.0181609	0.0132518	0.13358	0.018967	0.0886001	0.0111728	0.97303	0.99817	0.0701612	0.790592	0.925141	-0.0589884	0.889217	0.994116
ENSG00000008128	CDK11A	protein_coding	4701	0.38199	0.315183	0.277449	1.17639	1.2066	0.567275	0.154138	0.058597	0.0844717	0.481605	0.0295571	0.184347	-0.209914	0.545879	0.77949	-1.08497	0.00186212	0.0451609	0.875055	0.0734371	0.393409
ENSG00000008130	NADK	protein_coding	5570	36.8892	36.7951	31.7735	35.0945	41.4524	36.0654	1.47106	2.32384	0.616305	3.5708	1.11087	3.45729	-0.212064	0.00436072	0.0455954	-0.202226	0.0108353	0.115842	-0.0098379	0.923409	0.999922
ENSG00000008256	CYTH3	protein_coding	5808	7.40351	7.40513	5.72644	4.93086	4.95477	5.24906	0.503484	0.177548	0.270327	0.426757	0.229107	0.901372	-0.370979	0.000448977	0.00827228	0.0757909	0.483428	0.740232	-0.44677	0.00382413	0.0804126
ENSG00000008277	ADAM22	protein_coding	12199	0.431069	0.321121	0.293403	0.856341	0.669538	0.771929	0.0285915	0.0401004	0.0729555	0.118186	0.12058	0.0773129	-0.126182	0.49126	0.739299	0.214776	0.234756	0.516232	-0.340958	0.188337	0.573022
ENSG00000008282	SYPL1	protein_coding	2804	20.4723	26.1776	33.0784	39.6993	41.234	48.7164	1.43167	2.3714	3.65865	5.59864	2.39206	5.62512	0.339767	0.00106964	0.0164532	0.240984	0.023423	0.16766	0.0987823	0.477811	0.81379
ENSG00000008283	CYB561	protein_coding	5320	0.277506	0.232372	0.412474	1.13174	1.18784	1.67071	0.072508	0.16092	0.0916353	0.0796409	0.182823	0.179725	0.755423	0.041137	0.192049	0.485494	0.118712	0.370155	0.269929	0.562792	0.858293
ENSG00000008294	SPAG9	protein_coding	11963	19.0072	19.3531	20.4974	36.1093	38.6568	39.1337	1.18992	0.922579	1.09921	2.31678	0.79245	2.48213	0.0827727	0.181301	0.44575	0.0177418	0.786309	0.922546	0.065031	0.468867	0.808065
ENSG00000008300	CELSR3	protein_coding	13895	0.296267	0.164299	0.159797	0.250081	0.183809	0.188227	0.0482541	0.053888	0.0328411	0.0436292	0.0412855	0.0864413	-0.0469619	0.862619	0.949363	0.0527217	0.861513	0.954968	-0.0996836	0.806186	0.966389
ENSG00000008311	AASS	protein_coding	4591	3.09615	2.57946	2.1929	0.023284	0.017323	0.0714392	0.295249	0.24688	0.174004	0.046568	0.0155471	0.0590728	-0.23097	0.243302	0.520074	2.05718	0.0170884	0.145412	-2.28815	0.0104237	0.147349
ENSG00000008324	SS18L2	protein_coding	1301	14.819	16.1204	16.5977	21.7778	22.5031	25.0325	1.99292	2.95638	1.56845	2.8281	1.47561	1.85357	0.0500441	0.679656	0.862936	0.155031	0.237042	0.518376	-0.104987	0.554733	0.853725
ENSG00000008382	MPND	protein_coding	2049	6.28236	5.41499	6.03331	8.84777	9.39287	8.74887	0.276055	0.345058	0.471019	1.18623	0.535245	1.91627	0.15273	0.242102	0.519298	-0.107268	0.433282	0.700541	0.259998	0.172477	0.553253
ENSG00000008405	CRY1	protein_coding	5062	8.31637	9.29087	9.86759	0.00837844	0	0.00801956	0.117463	1.20664	0.590211	0.0167569	0	0.0160391	0.088026	0.432825	0.697649	2.80371	0.0728713	0.290987	-2.71569	0.0789703	0.403001
ENSG00000008441	NFIX	protein_coding	6302	1.97331	2.65922	2.60055	1.97802	1.70635	1.76481	0.0750579	0.311858	0.183261	0.248665	0.26351	0.397002	-0.0321971	0.809704	0.926231	0.0287185	0.856054	0.952272	-0.0609157	0.768873	0.95284
ENSG00000008513	ST3GAL1	protein_coding	8729	1.22606	1.83606	2.20351	0.262218	0.278457	0.350345	0.122331	0.210622	0.159989	0.0750686	0.0753881	0.120719	0.262899	0.102246	0.327766	0.334774	0.187189	0.462474	-0.0718748	0.805689	0.966389
ENSG00000008517	IL32	protein_coding	3209	1.58217	4.7672	8.04496	0.012491	0	0.0312201	0.169165	0.554115	0.485216	0.0249821	0	0.0624402	0.751365	8.98715e-05	0.00238537	3.6982	0.0222148	0.16396	-2.94684	0.0552847	0.344977
ENSG00000008710	PKD1	protein_coding	18608	3.38509	3.58744	2.80471	1.68217	1.52018	1.19533	0.294441	0.623461	0.258756	0.545827	0.402562	0.38885	-0.356515	0.0606066	0.24062	-0.366442	0.105098	0.348384	0.00992691	0.972323	0.999922
ENSG00000008838	MED24	protein_coding	6962	11.2247	10.8457	10.8583	8.36219	9.20964	8.3768	0.655713	0.440862	0.387513	0.447575	0.735634	0.607188	0.00155719	0.982246	1	-0.139658	0.0806967	0.307437	0.141215	0.184176	0.569443
ENSG00000008853	RHOBTB2	protein_coding	6580	17.4902	14.9513	17.1794	2.21493	2.04373	2.37028	0.47274	1.09292	1.15121	0.140034	0.303515	0.467154	0.199466	0.0285595	0.154543	0.215744	0.0810162	0.307895	-0.0162774	0.912276	0.999321
ENSG00000008869	HEATR5B	protein_coding	8206	11.1143	8.48851	7.30068	16.8435	15.5598	15.2552	0.423626	0.553418	1.11312	1.568	1.62692	1.23575	-0.217491	0.0208885	0.127978	-0.0274495	0.772777	0.916145	-0.190041	0.15369	0.528517
ENSG00000008952	SEC62	protein_coding	7928	25.0702	23.4234	22.938	20.364	19.987	21.8504	0.753343	1.74201	0.763134	1.9438	1.54651	1.77297	-0.0301431	0.666869	0.855825	0.129483	0.0986056	0.338159	-0.159626	0.131001	0.499256
ENSG00000008988	RPS20	protein_coding	3002	137.211	139.815	147.397	300.097	356.424	336.165	5.69668	2.72214	6.60352	23.9997	4.48803	17.119	0.0762982	0.177086	0.440358	-0.0843998	0.164219	0.434784	0.160698	0.0562768	0.348014
ENSG00000009307	CSDE1	protein_coding	5778	134.492	138.459	140.751	121.48	121.551	129.832	3.21379	8.55554	5.56624	12.6136	3.4314	10.0595	0.023731	0.70947	0.877274	0.0955222	0.173245	0.445647	-0.0717912	0.44648	0.79373
ENSG00000009335	UBE3C	protein_coding	9220	19.2341	20.7629	24.232	11.543	12.0516	13.1786	1.07882	1.21472	0.442063	0.357956	0.332558	0.166888	0.22286	0.000316366	0.00636168	0.128996	0.0433092	0.225024	0.0938642	0.261253	0.653689
ENSG00000009413	REV3L	protein_coding	12425	4.27473	3.99103	4.22159	8.56771	7.6552	7.97234	0.146647	0.184792	0.360605	0.253057	0.268868	0.951338	0.0819254	0.290691	0.568501	0.0626313	0.442161	0.708552	0.0192941	0.862771	0.988561
ENSG00000009694	TENM1	protein_coding	12896	0.00198036	0	0.00932981	0.101806	0.126632	0.0535753	0.00396072	0	0.0186596	0.0300776	0.0198418	0.0278568	3.88833	0.0197276	0.123609	-1.15891	0.0659006	0.276688	5.04725	0.00582654	0.10321
ENSG00000009724	MASP2	protein_coding	4251	0.431826	0.359111	0.198077	0.741532	0.582139	0.352984	0.180413	0.114597	0.0803085	0.253812	0.0972584	0.18263	-0.807744	0.0470681	0.208752	-0.660086	0.105184	0.348515	-0.147659	0.789972	0.961083
ENSG00000009780	FAM76A	protein_coding	4034	6.53026	6.03078	5.69507	4.30775	3.31172	4.34729	0.477063	0.203947	0.453643	0.245544	0.0640171	0.197208	-0.0801426	0.371417	0.645928	0.392769	0.000711133	0.0269237	-0.472912	0.00161497	0.0442571
ENSG00000009790	TRAF3IP3	protein_coding	7750	1.4272	1.20088	1.33698	1.27642	1.25136	1.42051	0.181896	0.0911328	0.114268	0.124546	0.185522	0.23576	0.160365	0.254295	0.531705	0.165489	0.291608	0.578482	-0.00512413	0.980466	0.999922
ENSG00000009830	POMT2	protein_coding	10008	2.91008	2.73963	2.4605	2.4991	2.53563	2.11234	0.111785	0.0764971	0.147448	0.204861	0.436759	0.157239	-0.15579	0.11496	0.349765	-0.261421	0.0215175	0.161562	0.105631	0.470322	0.808472
ENSG00000009844	VTA1	protein_coding	7262	6.25925	6.70111	6.88459	12.8328	12.6247	15.6846	0.431673	0.631261	0.784876	1.7976	0.675473	1.41661	0.0403802	0.670602	0.857788	0.315109	0.00341628	0.0627775	-0.274728	0.0530727	0.338124
ENSG00000009954	BAZ1B	protein_coding	7053	86.345	78.5241	74.1695	69.4525	69.5552	67.1236	4.03149	4.40174	6.1402	1.62182	2.95169	3.41937	-0.0824669	0.168277	0.429519	-0.0509601	0.42745	0.695632	-0.0315068	0.717336	0.932358
ENSG00000010017	RANBP9	protein_coding	3347	18.9649	18.1477	20.3842	31.4325	30.5155	31.3326	0.433077	0.197415	0.864845	4.45408	1.14627	3.38234	0.167629	0.0450594	0.203296	0.038969	0.652259	0.851828	0.12866	0.28094	0.670633
ENSG00000010030	ETV7	protein_coding	2374	0.551412	0.737454	0.839549	0	0	0.0551068	0.194557	0.135962	0.0483681	0	0	0.110214	0.178996	0.655491	0.850134	3.72547	0.0317149	0.193503	-3.54647	0.042594	0.303882
ENSG00000010072	SPRTN	protein_coding	5906	5.3403	5.39137	5.56048	4.93759	5.13465	5.30782	0.384804	0.161223	0.278606	0.568144	0.184876	0.228074	0.045995	0.589453	0.811193	0.0482789	0.610952	0.826538	-0.00228398	0.985675	0.999922
ENSG00000010165	METTL13	protein_coding	3827	20.4684	22.4325	23.8347	21.0236	21.6328	21.8899	1.07922	1.30304	1.37973	1.29932	1.19507	1.82778	0.0865028	0.228296	0.503632	0.0184461	0.813254	0.933906	0.0680566	0.520007	0.837017
ENSG00000010219	DYRK4	protein_coding	7054	2.32713	1.90765	1.89521	1.55911	1.67204	1.53672	0.300486	0.225563	0.207863	0.150559	0.141374	0.387196	-0.0156487	0.910213	0.971833	-0.113611	0.476644	0.734587	0.0979628	0.643156	0.898134
ENSG00000010244	ZNF207	protein_coding	15842	14.2955	13.5199	13.2964	18.5229	18.9472	18.6438	0.359682	0.258935	0.353395	1.16936	1.18109	1.02006	-0.0238662	0.670793	0.85796	-0.0237312	0.694981	0.877366	-0.000134999	0.998691	0.999922
ENSG00000010256	UQCRC1	protein_coding	3236	59.1132	59.5584	60.9644	74.285	82.8155	85.5446	2.03497	1.81102	1.67685	3.98779	4.38487	5.32696	0.0336174	0.553508	0.785617	0.046229	0.4511	0.715559	-0.0126117	0.87955	0.992061
ENSG00000010270	STARD3NL	protein_coding	4348	4.29377	4.74354	5.7263	9.44727	9.91826	11.5421	0.554463	0.60617	0.703631	0.525672	0.706318	0.826753	0.274955	0.0141244	0.0989558	0.218119	0.0554977	0.251895	0.0568356	0.710459	0.928084
ENSG00000010278	CD9	protein_coding	3299	0.930035	1.34808	1.47738	1.46898	1.46274	1.91781	0.158975	0.304898	0.229459	0.209007	0.275228	0.602223	0.133518	0.534873	0.771391	0.370587	0.12449	0.379138	-0.237068	0.459434	0.801549
ENSG00000010292	NCAPD2	protein_coding	6487	91.0984	82.2767	66.9883	25.1993	25.8393	23.5862	1.23526	3.19476	3.8458	1.16522	1.01238	1.36621	-0.296504	6.07519e-06	0.000259813	-0.130398	0.0387232	0.213744	-0.166105	0.0495939	0.327635
ENSG00000010295	IFFO1	protein_coding	5203	5.99004	6.17359	5.10426	2.25947	2.44096	1.71387	0.429592	0.651668	0.522388	0.433322	0.353788	0.390175	-0.276031	0.0339423	0.170295	-0.50121	0.0035567	0.0645136	0.225179	0.272813	0.663022
ENSG00000010310	GIPR	protein_coding	4736	1.81634	2.42862	1.81602	0.0817221	0.0780072	0.0342863	0.451162	0.274473	0.212431	0.0426007	0.0733978	0.0685727	-0.416108	0.0842016	0.292774	-0.718459	0.365444	0.643714	0.302351	0.704904	0.925606
ENSG00000010318	PHF7	protein_coding	3367	1.53755	1.57115	1.5017	2.28772	2.02638	1.98805	0.313539	0.371935	0.224724	0.421448	0.248264	0.392841	-0.0739506	0.704123	0.874795	-0.0275476	0.895762	0.971342	-0.0464031	0.871272	0.990294
ENSG00000010319	SEMA3G	protein_coding	5011	1.62499	2.00893	1.37707	0.638575	0.52999	0.439171	0.150613	0.0971158	0.31721	0.101593	0.145354	0.13233	-0.554524	0.00330887	0.0372389	-0.220036	0.388461	0.66325	-0.334488	0.285237	0.675102
ENSG00000010322	NISCH	protein_coding	9161	6.17263	5.17909	4.57198	7.67223	8.04443	6.78592	0.519896	0.351422	0.239393	1.28696	0.436462	0.839425	-0.179931	0.0800174	0.28466	-0.248854	0.0257042	0.174605	0.0689235	0.639075	0.896631
ENSG00000010361	FUZ	protein_coding	2950	5.22412	4.59585	4.65504	2.38289	2.73255	2.77759	0.453073	0.819979	0.35769	0.559539	0.246842	0.617509	0.0162426	0.913464	0.97347	0.0193995	0.914721	0.979289	-0.00315694	0.989253	0.999922
ENSG00000010404	IDS	protein_coding	9292	5.00385	6.4009	7.74054	44.7192	34.4702	37.4295	0.23119	0.359845	0.190326	2.26172	0.506124	1.75825	0.274578	5.07826e-05	0.00149705	0.119261	0.0538124	0.248824	0.155318	0.0710068	0.388198
ENSG00000010539	ZNF200	protein_coding	7498	1.96739	2.04924	2.10522	2.2378	2.06813	2.50808	0.131722	0.0997651	0.125941	0.0817259	0.10765	0.183777	0.0417166	0.668888	0.856859	0.27923	0.0139294	0.132007	-0.237513	0.109406	0.463967
ENSG00000010626	LRRC23	protein_coding	3054	0.727009	1.04741	1.08201	0.122183	0.0992738	0.131771	0.282264	0.204802	0.0772847	0.0815493	0.0481225	0.150589	0.0474601	0.887163	0.962999	0.294344	0.676507	0.865486	-0.246884	0.749729	0.94653
ENSG00000010671	BTK	protein_coding	4575	53.9667	50.2412	52.1748	75.3122	84.1159	73.7914	3.03994	3.0831	3.87919	10.4699	4.26206	4.0159	0.0548446	0.467346	0.723636	-0.188173	0.0254328	0.173694	0.243018	0.0339666	0.272039
ENSG00000010704	HFE	protein_coding	5675	0.148013	0.196449	0.170298	0.0292984	0.0845128	0.0409312	0.0490839	0.0466012	0.0642612	0.0241166	0.0313044	0.0481472	-0.214072	0.641372	0.842911	-1.13308	0.129854	0.385672	0.919007	0.292229	0.680638
ENSG00000010803	SCMH1	protein_coding	4447	6.91315	6.61578	6.92641	8.72329	8.89184	8.74027	0.244343	0.464855	0.930929	0.882637	0.165913	0.633817	0.0672203	0.475859	0.729452	-0.0215141	0.832073	0.941419	0.0887344	0.522187	0.838211
ENSG00000010810	FYN	protein_coding	7411	0.415624	0.887237	0.992857	38.1537	36.2676	38.3187	0.10084	0.0928828	0.0777	2.98258	1.08967	4.01057	0.155207	0.211187	0.484603	0.0806826	0.353859	0.635101	0.0745247	0.619069	0.886085
ENSG00000010818	HIVEP2	protein_coding	9774	7.6341	7.52686	9.63928	12.0999	11.1152	11.8397	0.376817	0.740479	0.649616	0.430245	0.535066	0.778307	0.357588	2.27625e-05	0.000787876	0.0923534	0.23999	0.520791	0.265234	0.0168888	0.192931
ENSG00000010932	FMO1	protein_coding	3602	0.159389	0.118648	0.117454	0.663921	0.339305	0.522672	0.0712905	0.122364	0.059564	0.136477	0.0593496	0.145363	0.0391713	0.948357	0.989171	0.641567	0.216348	0.496387	-0.602396	0.456872	0.7994
ENSG00000011007	TCEB3	protein_coding	5391	14.1601	15.8801	16.9785	26.1064	27.0796	28.1761	0.250624	0.482102	0.563398	0.792996	1.07203	2.37786	0.0965066	0.119973	0.356817	0.0589505	0.367622	0.645763	0.0375561	0.673272	0.912868
ENSG00000011009	LYPLA2	protein_coding	2196	28.5672	28.186	30.2636	31.1477	36.2739	33.5717	2.17898	0.859025	0.931678	3.5265	3.13528	3.25366	0.102216	0.218556	0.493627	-0.112583	0.212067	0.491468	0.214799	0.0836563	0.413434
ENSG00000011021	CLCN6	protein_coding	6938	8.89178	8.67687	8.39408	10.0672	9.82225	7.94978	0.660635	0.582814	0.828586	1.62998	0.960023	0.523759	-0.0456855	0.637892	0.840737	-0.305874	0.00684334	0.0917929	0.260189	0.0782115	0.401577
ENSG00000011028	MRC2	protein_coding	6860	0.173282	0.228369	0.304503	0.0289209	0.0587182	0.00591764	0.0529718	0.0425622	0.0833305	0.0208244	0.0552621	0.0118353	0.401493	0.324165	0.601777	-2.66862	0.0101367	0.111843	3.07012	0.00666748	0.111237
ENSG00000011105	TSPAN9	protein_coding	5714	0.274496	0.392512	0.427464	0.0147529	0.0162102	0.0406519	0.0910298	0.0690734	0.0687107	0.0170359	0.0140394	0.0478186	0.125559	0.739808	0.893014	1.28838	0.198962	0.476819	-1.16282	0.271752	0.662206
ENSG00000011114	BTBD7	protein_coding	11333	5.12575	4.9103	4.72303	6.19624	5.82432	6.16543	0.459805	0.52608	0.54147	0.329081	0.246561	0.528539	-0.0565179	0.524709	0.764193	0.0822973	0.394565	0.667399	-0.138815	0.292528	0.680638
ENSG00000011132	APBA3	protein_coding	5556	2.06286	2.03021	1.78021	3.35149	3.23547	2.49687	0.23278	0.245605	0.294826	0.790093	0.89849	0.496679	-0.189771	0.293936	0.571826	-0.384257	0.051272	0.243664	0.194486	0.460327	0.80219
ENSG00000011143	MKS1	protein_coding	4078	1.49816	1.63662	1.56676	0.363438	0.338743	0.330481	0.30342	0.163283	0.233242	0.143705	0.0930014	0.112739	-0.0621994	0.762394	0.904861	-0.0487806	0.882325	0.9653	-0.0134188	0.973146	0.999922
ENSG00000011198	ABHD5	protein_coding	3172	0.905268	0.844665	1.27494	2.35645	2.04143	2.42967	0.234429	0.255437	0.272417	0.128074	0.0110364	0.0618044	0.577643	0.00895965	0.0744348	0.252649	0.228187	0.508563	0.324994	0.272043	0.662414
ENSG00000011243	AKAP8L	protein_coding	5081	7.38129	7.83888	6.69562	12.5552	13.9207	12.3918	0.829286	0.729414	0.722271	1.25139	1.47294	1.85855	-0.228832	0.0387659	0.18491	-0.171054	0.135508	0.392688	-0.0577771	0.709968	0.927897
ENSG00000011258	MBTD1	protein_coding	7201	8.13778	7.16257	6.65986	5.60594	4.98395	4.85687	0.771238	0.714629	0.631198	0.760898	0.765309	0.852107	-0.103782	0.367588	0.642349	-0.0290852	0.823178	0.937898	-0.0746966	0.666975	0.909788
ENSG00000011260	UTP18	protein_coding	2721	32.6754	33.7051	37.9094	50.2164	56.4186	58.1325	0.721617	2.34545	2.61658	5.24405	2.9835	1.09949	0.169257	0.0200482	0.124386	0.0434889	0.560209	0.797146	0.125768	0.22222	0.615197
ENSG00000011275	RNF216	protein_coding	7619	11.7301	12.5208	11.8634	11.1572	11.1904	9.41188	0.706229	0.653037	0.419925	0.894152	0.425138	0.437614	-0.0771678	0.25325	0.530711	-0.252172	0.00171556	0.0436834	0.175004	0.0868044	0.422393
ENSG00000011295	TTC19	protein_coding	5966	2.72975	2.8197	3.29765	8.69745	10.0302	10.5429	0.210731	0.18655	0.355547	0.541149	0.345662	0.818942	0.229011	0.0189295	0.120246	0.074916	0.417742	0.686529	0.154095	0.243671	0.638514
ENSG00000011304	PTBP1	protein_coding	6883	62.1883	67.1473	69.5682	86.629	95.2247	90.7856	2.7307	3.05829	2.54839	12.9788	15.7341	12.0209	0.0509933	0.586368	0.809111	-0.07002	0.489238	0.744532	0.121013	0.381946	0.752497
ENSG00000011332	DPF1	protein_coding	4800	0.940091	0.961836	0.99748	2.00108	2.48377	2.01654	0.282691	0.129378	0.211729	0.629909	0.305761	0.408029	0.0540536	0.811524	0.927646	-0.309991	0.173759	0.44638	0.364045	0.259143	0.652132
ENSG00000011376	LARS2	protein_coding	5393	9.64253	10.1326	10.3846	16.319	16.4766	16.3363	0.584489	0.555039	0.431497	1.26973	0.461937	0.805487	0.034966	0.618215	0.82863	-0.0109284	0.883651	0.965676	0.0458944	0.654382	0.903546
ENSG00000011405	PIK3C2A	protein_coding	9204	10.9393	9.47038	9.22069	12.8305	12.47	12.2562	0.709891	0.636529	0.255512	0.641613	0.583376	1.17133	-0.0372595	0.596869	0.81592	-0.0239214	0.752701	0.906454	-0.0133382	0.897402	0.99684
ENSG00000011422	PLAUR	protein_coding	4457	1.74912	1.46834	1.07666	0.0490104	0.056606	0.0146762	0.0673342	0.143779	0.0674994	0.0349498	0.00995038	0.0293524	-0.444294	0.0391869	0.186092	-2.03642	0.0236525	0.168305	1.59212	0.0812125	0.408661
ENSG00000011426	ANLN	protein_coding	6012	18.9903	16.3297	13.1091	16.1188	16.8244	16.5451	1.50458	0.783072	0.558032	1.57583	0.531368	1.82445	-0.316627	0.000263708	0.00550704	-0.0230595	0.783705	0.920962	-0.293568	0.0145961	0.17842
ENSG00000011451	WIZ	protein_coding	7965	7.02862	7.64574	7.67664	9.45765	10.1244	8.68905	0.756268	0.788928	0.775211	2.73224	1.46508	1.32507	0.00310722	0.982514	1	-0.224379	0.1511	0.415203	0.227486	0.281416	0.671384
ENSG00000011454	RABGAP1	protein_coding	9162	16.7782	15.5303	13.9951	9.1461	9.2783	8.95375	0.946327	0.466523	1.00386	0.637833	0.443039	0.301601	-0.149583	0.0249192	0.14212	-0.051695	0.472245	0.7311	-0.0978875	0.312233	0.698641
ENSG00000011478	QPCTL	protein_coding	2396	9.5186	11.1953	11.4238	6.51653	8.74053	6.80288	0.814723	0.837255	1.12265	0.573991	0.894453	1.07795	0.0288269	0.788555	0.916577	-0.363904	0.0061392	0.0869078	0.392731	0.0224438	0.223499
ENSG00000011485	PPP5C	protein_coding	7059	23.1098	24.2681	24.9869	19.8161	21.7961	20.5816	1.27934	1.50295	0.566718	1.86372	2.3546	0.979413	0.0413918	0.55697	0.787697	-0.0841894	0.278805	0.565885	0.125581	0.233866	0.630424
ENSG00000011523	CEP68	protein_coding	8623	5.24098	6.37908	5.65213	1.63342	1.8778	1.85565	0.370008	0.289682	0.469385	0.143948	0.22823	0.214928	-0.174341	0.0593142	0.238482	-0.00933897	0.934105	0.987952	-0.165002	0.258028	0.650973
ENSG00000011566	MAP4K3	protein_coding	6067	3.43255	3.22282	2.7752	1.26622	0.9385	1.1065	0.136217	0.338783	0.481325	0.241087	0.0595929	0.199887	-0.211312	0.115105	0.350136	0.248106	0.16276	0.432499	-0.459418	0.0425465	0.303687
ENSG00000011590	ZBTB32	protein_coding	2770	3.76578	5.53952	8.30395	22.2082	28.291	21.1983	0.595667	0.381998	0.827945	3.93654	1.8333	5.16808	0.581904	0.000292775	0.00596631	-0.42191	0.00493145	0.0779076	1.00381	2.00393e-05	0.00160972
ENSG00000011600	TYROBP	protein_coding	907	5.35472	9.64611	14.191	0.460407	0.75271	0.244477	0.692592	0.864631	1.40998	0.0746263	0.311192	0.165486	0.555488	0.00189698	0.0251528	-1.53659	0.00217782	0.0495708	2.09207	0.000152701	0.0076765
ENSG00000011638	TMEM159	protein_coding	2558	2.3576	2.73725	2.90345	1.18584	1.76491	1.69964	0.539824	0.383327	0.322284	0.280291	0.214066	0.347048	0.0876814	0.63173	0.83701	-0.0436746	0.845325	0.947558	0.131356	0.649819	0.901293
ENSG00000011677	GABRA3	protein_coding	4193	0.532844	0.258819	0.417854	0.0101149	0.0222354	0	0.223513	0.0491257	0.0888474	0.0202298	0.0385129	0	0.682943	0.127819	0.368859	-3.37715	0.0813432	0.308276	4.06009	0.0455907	0.314195
ENSG00000012048	BRCA1	protein_coding	8922	9.5411	8.4316	7.81986	9.62607	7.33295	8.29661	0.278072	1.04175	1.47809	0.77873	0.721924	1.20563	-0.105675	0.333093	0.609868	0.185063	0.128973	0.384896	-0.290738	0.0790901	0.403341
ENSG00000012061	ERCC1	protein_coding	5576	13.2408	13.8148	14.4058	9.51065	9.1517	9.38991	1.1711	1.06706	1.00508	0.492833	0.750323	1.10882	0.0585966	0.483445	0.734179	0.0387568	0.681163	0.868807	0.0198398	0.874615	0.99124
ENSG00000012124	CD22	protein_coding	6248	3.64385	3.82679	4.8988	8.16238	11.082	10.8944	0.402251	0.302686	0.380277	0.856454	0.346441	0.466341	0.357829	0.000429186	0.00801463	-0.024522	0.792739	0.926074	0.382351	0.00596293	0.104573
ENSG00000012174	MBTPS2	protein_coding	8927	4.00469	4.32086	4.76503	4.32782	4.32423	4.81286	0.177256	0.472442	0.238935	0.667636	0.0417961	0.648767	0.144147	0.150692	0.405238	0.161433	0.14518	0.406431	-0.017286	0.906197	0.998105
ENSG00000012211	PRICKLE3	protein_coding	3194	3.60222	4.16043	3.54004	3.27356	3.46019	3.43622	0.400116	0.635502	0.497601	0.254566	0.382321	0.859454	-0.236543	0.119411	0.355919	-0.0248157	0.883465	0.965676	-0.211727	0.351517	0.727828
ENSG00000012232	EXTL3	protein_coding	13220	2.63539	2.76543	2.51449	2.50674	2.4757	2.21641	0.171605	0.302715	0.117163	0.29223	0.3434	0.125903	-0.139649	0.158614	0.417056	-0.164342	0.138753	0.396787	0.0246936	0.865942	0.989338
ENSG00000012660	ELOVL5	protein_coding	3813	33.3734	36.5386	45.9332	33.652	32.8184	39.0254	1.55669	3.50858	2.72221	3.42534	1.71604	1.70757	0.330503	7.09043e-05	0.00196078	0.250962	0.0034166	0.0627775	0.0795411	0.460597	0.802477
ENSG00000012779	ALOX5	protein_coding	3730	45.5301	32.2434	27.9182	64.1908	67.9567	56.7769	4.76798	2.31977	2.31661	2.65986	1.69585	5.15172	-0.206595	0.0103487	0.0813365	-0.258672	0.00297222	0.0588322	0.0520775	0.63994	0.896949
ENSG00000012817	KDM5D	protein_coding	9463	0.00583371	0.0032898	0.00310984	9.68517	8.79944	8.30264	0.00677373	0.00657961	0.00621968	0.615636	0.324436	0.609383	-0.0313815	0.977822	1	-0.0828674	0.45326	0.716961	0.0514858	0.978438	0.999922
ENSG00000012822	CALCOCO1	protein_coding	8898	1.24559	0.874231	0.823268	2.77468	2.91158	2.3246	0.161305	0.157442	0.0273262	0.185802	0.138748	0.344028	-0.0927202	0.497184	0.743523	-0.33077	0.0159661	0.140928	0.23805	0.213622	0.604737
ENSG00000012963	UBR7	protein_coding	3694	33.0421	29.6229	32.4807	32.017	30.5194	32.8271	1.81308	0.704446	2.20314	5.17856	0.509318	2.67937	0.133022	0.106673	0.335163	0.106815	0.231521	0.511564	0.0262074	0.826331	0.973714
ENSG00000012983	MAP4K5	protein_coding	7620	8.30698	7.83938	8.04136	10.9001	9.55844	10.0004	0.191497	0.629491	0.387265	1.77864	0.279041	0.784483	0.0382225	0.65582	0.850298	0.0682885	0.464389	0.725942	-0.030066	0.811937	0.968
ENSG00000013016	EHD3	protein_coding	4636	1.75212	2.81848	2.58155	0.979964	1.53692	1.64979	0.330139	0.140013	0.503051	0.173336	0.285464	0.304703	-0.121007	0.452681	0.712852	0.130582	0.502171	0.754626	-0.251589	0.321396	0.707577
ENSG00000013275	PSMC4	protein_coding	2387	34.0673	40.2362	44.2824	84.269	99.9739	102.846	1.70895	1.16515	1.00681	1.23792	5.49582	6.09387	0.138555	0.0212934	0.129726	0.0406813	0.504941	0.756166	0.0978737	0.247085	0.641019
ENSG00000013288	MAN2B2	protein_coding	8898	2.95242	2.46317	2.14784	3.72623	3.80784	3.66423	0.254995	0.196611	0.0840639	0.344355	0.348207	0.948145	-0.196637	0.124889	0.364136	-0.0542633	0.682695	0.86952	-0.142374	0.438184	0.790564
ENSG00000013306	SLC25A39	protein_coding	3526	23.388	26.5489	27.2838	30.04	37.0691	34.485	2.07012	1.35194	0.411682	4.9429	1.79821	3.45267	0.0388803	0.661299	0.853874	-0.107218	0.267021	0.552771	0.146098	0.267399	0.659258
ENSG00000013364	MVP	protein_coding	6141	0.657417	0.915466	1.15253	0.628437	0.800389	0.674012	0.142149	0.190607	0.228786	0.298507	0.050801	0.209594	0.322764	0.181178	0.445665	-0.264261	0.356157	0.636976	0.587025	0.120597	0.481164
ENSG00000013374	NUB1	protein_coding	5411	7.01189	5.8055	6.32098	11.3428	10.459	11.3423	0.409197	0.844861	0.213381	0.753804	0.0881376	1.22787	0.121763	0.192622	0.461769	0.121406	0.216821	0.497023	0.000356786	0.997787	0.999922
ENSG00000013375	PGM3	protein_coding	7335	2.64283	2.26691	2.23074	5.8817	5.46847	5.35981	0.11939	0.577529	0.268418	1.01058	0.33766	0.133587	-0.0261997	0.842855	0.942453	-0.0287639	0.829876	0.94094	0.00256423	0.989164	0.999922
ENSG00000013392	RWDD2A	protein_coding	3744	0.509283	0.731559	0.514166	1.67513	1.54815	1.29428	0.108663	0.0520358	0.24642	0.242253	0.175908	0.123127	-0.481692	0.0616908	0.243144	-0.255147	0.299048	0.586383	-0.226545	0.517371	0.834288
ENSG00000013441	CLK1	protein_coding	5170	20.3572	19.0993	15.3943	8.29815	8.4894	7.03524	0.882606	1.14021	0.28347	1.61944	1.68368	1.07855	-0.310574	0.00617015	0.0578242	-0.257661	0.0445876	0.228433	-0.0529135	0.746617	0.945057
ENSG00000013503	POLR3B	protein_coding	4858	7.76815	8.32864	7.81861	10.5817	10.0305	11.2467	0.566483	0.687686	0.680187	0.977195	0.957351	1.10319	-0.0916611	0.326191	0.602914	0.16835	0.100227	0.340679	-0.260012	0.0639854	0.370915
ENSG00000013523	ANGEL1	protein_coding	6414	6.23938	7.10866	6.92448	9.72257	8.84713	9.14932	0.167889	0.832918	0.59336	0.844905	0.613261	1.10349	-0.0404606	0.660682	0.853398	0.0543691	0.586063	0.814092	-0.0948298	0.486114	0.819056
ENSG00000013561	RNF14	protein_coding	4987	6.5156	6.19757	6.91665	11.85	10.556	10.9328	0.814637	0.7838	0.626329	0.731777	1.27075	1.17812	0.157995	0.14187	0.391462	0.0569886	0.611479	0.826704	0.101006	0.512796	0.832913
ENSG00000013563	DNASE1L1	protein_coding	4130	0.373212	0.323111	0.32961	3.81515	3.94147	3.23033	0.127046	0.0330408	0.105273	0.641633	0.290936	0.662223	0.0270523	0.92155	0.976886	-0.27976	0.14359	0.403999	0.306812	0.361788	0.736269
ENSG00000013573	DDX11	protein_coding	8374	16.6684	15.8663	14.1147	19.4548	19.2095	15.027	1.83281	0.449696	0.565777	1.96407	0.471818	1.55689	-0.168481	0.0372331	0.180909	-0.353386	0.000206669	0.0133066	0.184905	0.115563	0.474135
ENSG00000013583	HEBP1	protein_coding	3442	1.70389	1.20635	1.44049	0.511045	0.633171	0.807964	0.200222	0.228073	0.252147	0.159471	0.15793	0.546955	0.25736	0.362514	0.637962	0.347824	0.339752	0.62341	-0.0904636	0.842369	0.982022
ENSG00000013619	MAMLD1	protein_coding	5958	0.0153241	0.0499291	0.0278928	0.169508	0.100135	0.229475	0.0106242	0.041878	0.0227605	0.042612	0.0361491	0.0855521	-0.846491	0.260257	0.537862	1.17086	0.0550383	0.25096	-2.01735	0.0411941	0.29824
ENSG00000013725	CD6	protein_coding	5958	0.214888	0.345702	0.616458	0.267389	0.198684	0.24584	0.0733872	0.120983	0.187179	0.131336	0.0924226	0.127644	0.831855	0.0181478	0.116845	0.395808	0.371499	0.649182	0.436047	0.435322	0.789046
ENSG00000013810	TACC3	protein_coding	6528	46.9115	42.274	33.1729	34.8772	35.3574	30.6425	1.6228	0.528962	1.19244	2.43206	2.8895	3.10119	-0.350054	7.18903e-06	0.000296587	-0.207889	0.00602728	0.085976	-0.142164	0.14785	0.519717
ENSG00000014123	UFL1	protein_coding	4539	7.95068	7.7731	7.91342	35.7627	35.5174	36.5292	0.703028	0.672985	0.334007	3.35273	2.07124	2.82322	0.0269711	0.746543	0.897033	0.0419581	0.614083	0.8283	-0.014987	0.898685	0.99684
ENSG00000014138	POLA2	protein_coding	5726	29.6219	26.9639	28.0298	24.1222	23.1297	24.6147	1.37941	1.28545	1.30479	1.34873	0.548355	2.76702	0.056143	0.404397	0.674602	0.0893407	0.23012	0.510548	-0.0331978	0.738603	0.941043
ENSG00000014164	ZC3H3	protein_coding	3731	4.5216	5.55169	5.18256	10.2767	10.863	8.73748	0.645791	0.386754	0.60053	2.57734	2.10828	1.32031	-0.105319	0.490628	0.739125	-0.323311	0.0490268	0.238196	0.217991	0.326372	0.710273
ENSG00000014216	CAPN1	protein_coding	7553	21.8855	17.1137	17.4501	13.2884	15.366	11.9423	2.02499	1.72796	1.54367	1.89447	0.640239	0.62196	0.028771	0.74007	0.8931	-0.365704	0.000565177	0.0233413	0.394475	0.00440046	0.0872153
ENSG00000014257	ACPP	protein_coding	4193	0.37615	0.237516	0.380869	8.95562	7.68769	7.33708	0.0961058	0.0257964	0.0726317	0.770031	1.14655	0.517843	0.688694	0.00492732	0.049684	-0.0652578	0.606545	0.824106	0.753952	0.00675839	0.11263
ENSG00000014641	MDH1	protein_coding	4990	34.6336	34.3877	36.5647	35.0395	39.0561	45.1306	0.488489	2.29881	2.37294	3.96419	1.94992	2.97904	0.0890913	0.209638	0.483037	0.209452	0.00945355	0.107531	-0.12036	0.249557	0.643693
ENSG00000014824	SLC30A9	protein_coding	7225	17.176	15.6863	17.53	17.24	16.3547	18.6387	0.888072	1.60056	0.971008	2.47786	1.0905	1.25478	0.161121	0.0585641	0.236882	0.191024	0.041242	0.21918	-0.0299031	0.806829	0.966641
ENSG00000014919	COX15	protein_coding	4177	18.2628	16.6678	16.8107	21.8334	20.9051	23.1628	0.670437	1.19287	1.57004	2.16467	0.83368	1.50347	0.0131745	0.864479	0.95057	0.148596	0.0827743	0.311522	-0.135421	0.238853	0.634491
ENSG00000015133	CCDC88C	protein_coding	12426	14.9022	14.1906	12.7379	8.63067	9.12669	7.97985	0.161315	0.666708	0.468366	1.33537	0.619804	0.682196	-0.156286	0.0544475	0.226692	-0.193827	0.0330897	0.197549	0.0375409	0.750208	0.94653
ENSG00000015153	YAF2	protein_coding	10839	1.46291	1.6155	1.81288	4.10067	3.96761	4.2805	0.206645	0.166316	0.16704	0.661832	0.313926	0.23945	0.169336	0.150721	0.405238	0.112291	0.344295	0.627015	0.0570444	0.729727	0.937552
ENSG00000015171	ZMYND11	protein_coding	5300	7.50919	8.58236	9.95304	4.41913	3.97311	3.31903	0.297682	0.344239	0.334564	0.695471	0.771362	0.688676	0.213718	0.0617296	0.243183	-0.233868	0.0913023	0.325388	0.447586	0.0150005	0.181176
ENSG00000015285	WAS	protein_coding	2381	31.8592	36.9049	38.545	40.2323	48.7809	44.4788	2.63506	2.04172	1.80928	3.93752	4.52709	4.69483	0.0624891	0.443264	0.70623	-0.133974	0.134144	0.391769	0.196463	0.107799	0.461536
ENSG00000015413	DPEP1	protein_coding	2737	0.323341	0.44488	0.220905	0	0	0	0.118002	0.197546	0.170355	0	0	0	-0.97061	0.0800531	0.28466	0	1	1	-0.97061	0.999792	0.999922
ENSG00000015475	BID	protein_coding	4446	12.443	18.3569	24.0965	12.4506	14.6288	13.3717	0.566757	0.579382	0.746907	1.3692	0.23664	1.04231	0.392417	5.27128e-06	0.000228653	-0.132537	0.106796	0.351481	0.524953	2.88794e-05	0.0021181
ENSG00000015479	MATR3	protein_coding	11772	0.362095	0.311591	0.194976	0.325372	0.220247	0.189423	0.0490727	0.0208561	0.0315073	0.0891299	0.0242351	0.14514	-0.686271	0.0183265	0.117497	-0.292919	0.380656	0.656202	-0.393352	0.368938	0.742417
ENSG00000015532	XYLT2	protein_coding	5472	1.92829	1.80787	1.69316	2.78422	2.56342	2.3942	0.288013	0.24104	0.0547142	0.441107	0.116117	0.307571	-0.0969532	0.482048	0.733313	-0.101898	0.489975	0.744848	0.00494448	0.980509	0.999922
ENSG00000015676	NUDCD3	protein_coding	10113	12.9841	12.5406	12.5228	9.59542	9.50955	9.91082	0.117579	0.286596	0.285184	0.33516	0.279499	0.441669	-0.00244231	0.963811	0.995858	0.0602228	0.316773	0.601504	-0.0626651	0.437669	0.790564
ENSG00000016391	CHDH	protein_coding	7758	0.259232	0.179871	0.141902	0.111601	0.130335	0.0649574	0.0728941	0.0408336	0.0384756	0.0489678	0.0471782	0.0618334	-0.331646	0.417964	0.686003	-0.853717	0.119163	0.371105	0.522071	0.441075	0.791817
ENSG00000016402	IL20RA	protein_coding	4730	0.00763137	0	0.00577159	0.538295	0.384205	0.71562	0.0152627	0	0.0115432	0.123915	0.129493	0.22526	2.1502	0.146303	0.39806	0.89963	0.0398424	0.216337	1.25057	0.254043	0.648207
ENSG00000016864	GLT8D1	protein_coding	3837	10.4802	11.4056	11.0692	9.42382	8.15873	10.7508	0.270707	0.545059	0.697063	0.906219	0.925125	0.658071	-0.043001	0.605466	0.821805	0.398122	0.000171101	0.0121035	-0.441123	0.00126196	0.0367737
ENSG00000017260	ATP2C1	protein_coding	8533	6.59347	6.29713	6.45892	13.4654	12.5939	12.641	0.375495	0.207896	0.121017	0.911261	0.288104	0.768763	0.0375544	0.571281	0.798472	0.00717123	0.918067	0.980865	0.0303832	0.752027	0.946842
ENSG00000017483	SLC38A5	protein_coding	4014	23.5216	34.2688	37.3496	9.12787	12.1139	8.86737	1.69806	2.66591	1.10527	1.28901	1.00882	1.11978	0.123736	0.152203	0.407304	-0.444037	0.000114181	0.00927003	0.567773	0.00014998	0.00761536
ENSG00000017797	RALBP1	protein_coding	4979	27.3382	23.3377	21.0503	19.2988	19.697	19.9855	1.99487	0.66568	1.2617	1.12259	0.640879	0.756042	-0.149859	0.0241566	0.139872	0.0215132	0.758927	0.910036	-0.171372	0.0779478	0.401228
ENSG00000018189	RUFY3	protein_coding	8070	5.6009	4.18768	4.06855	4.34942	4.73017	3.60453	0.385275	0.226338	0.327213	0.102269	0.378464	0.613784	-0.0397572	0.678275	0.862082	-0.386273	0.000918346	0.0311213	0.346515	0.0205564	0.213758
ENSG00000018510	AGPS	protein_coding	8745	14.9546	14.5626	14.2179	9.0854	8.29074	9.32818	0.36937	1.33593	1.2293	1.34423	0.297263	0.851229	-0.0341985	0.685354	0.8652	0.172018	0.0776125	0.300744	-0.206216	0.111706	0.4681
ENSG00000018610	CXorf56	protein_coding	2580	14.3821	15.9079	18.0734	17.3017	19.9226	18.1662	0.427162	0.799764	0.972537	1.99394	1.51881	2.06414	0.184107	0.0397125	0.18772	-0.131568	0.169509	0.441302	0.315676	0.0184878	0.20172
ENSG00000018699	TTC27	protein_coding	3185	16.9646	18.9219	21.3252	23.3706	22.8493	26.0796	0.107119	1.6226	1.14193	2.44936	0.697952	1.98436	0.173324	0.0300212	0.158364	0.193311	0.026272	0.176176	-0.0199864	0.859874	0.987639
ENSG00000018869	ZNF582	protein_coding	3350	0.845017	0.826254	0.689718	0.442931	0.385477	0.24588	0.201234	0.20445	0.127734	0.0793053	0.102075	0.257258	-0.245932	0.488904	0.738293	-0.562867	0.257715	0.543647	0.316935	0.601152	0.875915
ENSG00000019102	VSIG2	protein_coding	1432	0.987268	0.893945	0.931557	0.0572418	0.162677	0.154687	0.377651	0.219377	0.30894	0.0661291	0.0757047	0.15304	0.0665328	0.870577	0.953932	-0.169679	0.823509	0.937941	0.236212	0.784894	0.9597
ENSG00000019485	PRDM11	protein_coding	13954	0.817111	0.823633	0.931174	0.597085	0.515897	0.524755	0.094745	0.0838625	0.0536719	0.0988061	0.128573	0.137705	0.175825	0.255481	0.532651	0.00782727	0.966566	1	0.167998	0.487677	0.819924
ENSG00000019582	CD74	protein_coding	3184	565.153	640.422	789.363	246.181	262.977	262.522	40.4657	21.5183	44.1702	16.6227	16.9821	32.3212	0.301671	0.000146244	0.00351321	-0.00260476	0.972672	1	0.304276	0.00575757	0.102596
ENSG00000019991	HGF	protein_coding	8897	0.160315	0.0964531	0.100323	0.0227298	0.0179462	0.0147558	0.0800677	0.054339	0.0415906	0.0171887	0.00403688	0.0179692	0.0819406	0.870125	0.953739	-0.0622651	0.949656	0.99518	0.144206	0.897073	0.99684
ENSG00000019995	ZRANB1	protein_coding	5993	5.06978	4.90781	4.90971	4.82961	5.13534	4.94752	0.288726	0.377598	0.165361	0.303049	0.437161	0.29695	-0.000652859	0.9939	1	-0.0488575	0.605988	0.823866	0.0482046	0.705524	0.92586
ENSG00000020129	NCDN	protein_coding	4917	4.18338	4.87151	6.13002	11.8195	11.4187	11.4816	0.786774	0.424869	0.311151	1.80505	1.62619	1.76789	0.330977	0.0128644	0.0933144	0.00354653	0.978374	1	0.327431	0.0788939	0.402746
ENSG00000020181	ADGRA2	protein_coding	7061	0.999751	0.845107	0.743299	0.0944034	0.0921328	0.162192	0.237356	0.152953	0.211315	0.0328032	0.029666	0.130494	-0.182076	0.497985	0.744062	0.744185	0.137316	0.395061	-0.926262	0.105462	0.456683
ENSG00000020256	ZFP64	protein_coding	6997	3.42345	3.34117	3.10743	4.47354	4.63186	4.47881	0.234069	0.164058	0.307384	0.271016	0.233278	0.360154	-0.104664	0.260287	0.537862	-0.0498268	0.613899	0.8283	-0.0548368	0.684675	0.918425
ENSG00000020426	MNAT1	protein_coding	3865	4.76313	4.35282	5.19686	10.9821	10.7053	12.5736	0.175675	0.236983	0.414964	1.68871	0.584625	0.897569	0.256801	0.0153949	0.10481	0.230757	0.0306937	0.190589	0.0260443	0.85572	0.98705
ENSG00000020633	RUNX3	protein_coding	4523	15.3651	20.5907	31.6816	37.9264	36.6909	35.5018	1.38006	1.80453	1.46633	3.38885	3.22572	1.86482	0.62088	3.94812e-09	4.54094e-07	-0.0495771	0.547454	0.787665	0.670457	1.25199e-06	0.000184005
ENSG00000020922	MRE11	protein_coding	7689	20.1302	17.4267	15.0604	19.7307	18.1251	18.4416	0.833384	1.08793	0.981392	2.13415	1.51961	1.33577	-0.209147	0.00805593	0.0694388	0.0260398	0.747391	0.903966	-0.235186	0.0389445	0.289974
ENSG00000021300	PLEKHB1	protein_coding	4933	0.522863	0.483338	0.616351	0.713482	0.824795	0.852352	0.135169	0.073915	0.0508943	0.138559	0.0413299	0.364201	0.353145	0.156458	0.413823	0.0195302	0.939828	0.990966	0.333615	0.351455	0.727828
ENSG00000021355	SERPINB1	protein_coding	3094	9.20152	10.4603	11.7872	0.0529866	0.0148703	0.122195	0.580671	0.547154	0.651028	0.0612133	0.0257561	0.0987278	0.173615	0.218747	0.493808	3.11317	0.00122706	0.0360574	-2.93956	0.00244535	0.059783
ENSG00000021574	SPAST	protein_coding	5213	14.4435	13.4506	12.4674	21.2461	20.2229	23.9585	1.08222	0.893719	0.862387	2.09155	1.38652	1.32587	-0.110234	0.162434	0.422869	0.246386	0.00544504	0.080808	-0.35662	0.00351972	0.0767765
ENSG00000021762	OSBPL5	protein_coding	7466	0.908799	0.718603	0.626432	0.0192235	0.0351601	0.0419255	0.24004	0.166442	0.0545613	0.0183377	0.00635299	0.0346933	-0.195255	0.433569	0.698502	0.0222785	0.975122	1	-0.217534	0.773886	0.955914
ENSG00000021776	AQR	protein_coding	13528	15.284	14.5679	13.302	10.534	10.2084	10.7824	0.614765	0.836239	0.997214	1.36733	0.205609	0.83774	-0.130552	0.0859048	0.296168	0.0803025	0.329754	0.613595	-0.210855	0.0635738	0.369658
ENSG00000022267	FHL1	protein_coding	5997	2.11309	2.62808	2.5951	1.14655	1.23291	1.20624	0.183133	0.299467	0.19568	0.218766	0.181893	0.132327	-0.0216482	0.867835	0.951713	-0.0156533	0.923724	0.983517	-0.00599496	0.977096	0.999922
ENSG00000022277	RTFDC1	protein_coding	4063	24.2804	24.4518	26.6137	27.9905	28.8706	30.1818	0.906902	1.07795	1.38595	3.19993	0.827454	1.11729	0.122118	0.0802078	0.284932	0.0650345	0.382069	0.657288	0.0570832	0.57059	0.862646
ENSG00000022556	NLRP2	protein_coding	6313	10.0344	9.90182	8.85345	3.46956	3.14388	3.75232	0.54996	0.417072	0.720463	0.490927	0.459424	0.528298	-0.161726	0.103231	0.32957	0.267218	0.0303386	0.189672	-0.428944	0.00835001	0.13052
ENSG00000022567	SLC45A4	protein_coding	8608	0.793883	0.563554	0.694888	1.18822	1.02439	1.01106	0.202985	0.116372	0.0726521	0.449021	0.0778167	0.273971	0.300571	0.205047	0.477296	-0.0364122	0.881758	0.965086	0.336983	0.32325	0.708411
ENSG00000022840	RNF10	protein_coding	5911	27.6834	27.5925	29.5119	36.6885	37.4073	37.391	0.781435	1.14308	1.08129	3.10419	0.297453	2.32424	0.0965752	0.117547	0.353301	0.000213844	0.997386	1	0.0963613	0.283189	0.673086
ENSG00000022976	ZNF839	protein_coding	5590	2.80651	2.78058	2.25734	1.99666	1.77764	1.51188	0.256884	0.256149	0.305782	0.422314	0.202285	0.213504	-0.300707	0.0344339	0.17174	-0.218672	0.186602	0.461699	-0.082035	0.701056	0.924632
ENSG00000023041	ZDHHC6	protein_coding	3748	12.5859	12.6779	13.8316	10.9276	10.6499	9.86088	0.840903	0.486394	0.900262	0.303946	0.336554	0.657027	0.124732	0.0984559	0.320901	-0.10963	0.193342	0.470254	0.234362	0.0417017	0.299771
ENSG00000023191	RNH1	protein_coding	7374	10.0411	10.4539	11.0776	8.52407	9.15511	8.57926	0.779145	0.752982	1.61091	1.81619	0.726942	1.7635	0.0819633	0.519828	0.76097	-0.1018	0.472339	0.7311	0.183763	0.336526	0.717722
ENSG00000023228	NDUFS1	protein_coding	12268	20.6195	20.084	19.4023	9.62881	10.0515	10.629	0.808049	0.456855	0.662555	0.789442	0.333349	1.01372	-0.0497692	0.432235	0.69708	0.0803312	0.258531	0.544309	-0.1301	0.175029	0.556942
ENSG00000023287	RB1CC1	protein_coding	7615	4.99331	4.48776	4.10698	12.2547	12.3105	12.1581	0.520678	0.246644	0.188491	0.808763	0.34962	1.15851	-0.127892	0.129548	0.371227	-0.0188476	0.823157	0.937898	-0.109045	0.359503	0.734983
ENSG00000023318	ERP44	protein_coding	4854	21.382	21.8767	24.7663	19.0057	19.689	23.2556	1.06519	1.23783	1.85274	1.795	1.44577	1.63473	0.180011	0.0200206	0.124336	0.242685	0.00530306	0.0800815	-0.0626742	0.568979	0.861651
ENSG00000023330	ALAS1	protein_coding	2536	11.1662	11.5946	16.0019	43.0139	46.7032	47.6401	1.20486	1.51774	1.18601	3.17393	3.20506	1.59448	0.463055	1.3236e-05	0.000493731	0.0279693	0.757554	0.909404	0.435086	0.001697	0.0457617
ENSG00000023445	BIRC3	protein_coding	7518	8.59604	13.9289	39.9445	19.8598	20.0993	24.0857	0.622318	1.3029	7.48053	1.90459	0.900514	3.15805	1.52057	2.73661e-15	1.43266e-12	0.260126	0.0256644	0.174542	1.26045	2.05698e-09	9.18501e-07
ENSG00000023516	AKAP11	protein_coding	9920	23.3402	23.869	23.0368	11.3787	10.7285	9.59469	1.24538	0.874524	1.95441	0.818006	0.957116	1.52991	-0.0510171	0.534405	0.77101	-0.154046	0.102061	0.34292	0.103029	0.406078	0.770685
ENSG00000023572	GLRX2	protein_coding	1299	11.5098	10.8067	11.9008	10.5452	10.168	10.8048	1.10566	1.28624	1.18996	0.879233	1.37273	1.4115	0.142323	0.251307	0.528587	0.102288	0.462413	0.724271	0.040035	0.828741	0.975194
ENSG00000023608	SNAPC1	protein_coding	2656	1.20766	1.4573	2.02136	3.49463	2.95676	3.59115	0.169534	0.25534	0.520955	0.300726	0.132173	0.765224	0.466234	0.0183979	0.117855	0.295527	0.128648	0.384628	0.170707	0.524385	0.839394
ENSG00000023697	DERA	protein_coding	2844	7.82884	7.27142	7.48556	5.35469	5.26894	5.36735	0.609431	0.745545	1.25578	0.420008	0.249869	0.454437	0.0411996	0.716898	0.881025	0.0353409	0.788483	0.923807	0.00585866	0.973153	0.999922
ENSG00000023734	STRAP	protein_coding	2211	66.6623	70.1957	76.0256	70.3361	75.4213	84.2901	1.93798	4.47487	2.6663	7.50289	2.24704	1.8559	0.115157	0.0776978	0.279542	0.160538	0.0262533	0.176153	-0.0453813	0.629529	0.891485
ENSG00000023839	ABCC2	protein_coding	6232	1.54162	1.57135	1.01217	0.126595	0.14536	0.16736	0.311974	0.0782559	0.203164	0.0449042	0.078981	0.0699292	-0.626338	0.00486592	0.0493434	0.172921	0.665976	0.8594	-0.799259	0.0860702	0.420437
ENSG00000023892	DEF6	protein_coding	2545	7.61996	7.03825	8.03135	18.6172	17.5981	13.6832	0.780016	0.646686	0.879612	2.77213	2.27567	1.83081	0.190679	0.126217	0.366251	-0.369143	0.00598276	0.0856081	0.559822	0.00310137	0.0702623
ENSG00000023902	PLEKHO1	protein_coding	6565	2.83547	3.11036	3.73244	10.4515	11.3543	9.90319	0.142732	0.306338	0.524172	0.8208	0.404783	1.08177	0.262752	0.0142189	0.0993427	-0.196195	0.0610859	0.265741	0.458947	0.00309235	0.0702623
ENSG00000023909	GCLM	protein_coding	5420	3.57797	4.01087	4.03076	8.14693	7.47387	8.14517	0.816223	0.422017	0.199916	0.889676	0.588731	0.686605	0.00887929	0.941783	0.985739	0.126352	0.322221	0.606818	-0.117473	0.504787	0.828345
ENSG00000024048	UBR2	protein_coding	8840	10.063	9.23926	7.40078	17.0028	17.3189	15.26	0.529196	0.521448	0.87372	0.747814	0.487732	1.6698	-0.319965	0.000297024	0.0060367	-0.180393	0.0368116	0.208457	-0.139572	0.229905	0.626647
ENSG00000024526	DEPDC1	protein_coding	5904	0	0	0.00509473	5.23885	4.79303	5.37472	0	0	0.0101895	0.957861	0.080641	0.525744	2.15672	0.116127	0.351414	0.168039	0.267024	0.552771	1.98868	0.132053	0.499844
ENSG00000024862	CCDC28A	protein_coding	1507	3.57841	3.48725	3.59286	7.65881	7.77403	8.25525	0.388813	0.413188	0.815777	1.33585	0.706842	0.461156	0.0482859	0.768532	0.907509	0.0879904	0.590473	0.816221	-0.0397044	0.863914	0.988689
ENSG00000025039	RRAGD	protein_coding	5072	2.11139	1.95699	1.85285	2.49773	2.98408	3.32824	0.176753	0.0899796	0.215623	0.310678	0.164129	0.799306	-0.0768027	0.586887	0.809496	0.171809	0.249907	0.533723	-0.248612	0.228948	0.625267
ENSG00000025156	HSF2	protein_coding	2702	9.80838	9.47262	9.91257	20.2189	19.224	21.1172	1.20562	1.18567	1.13141	3.43488	0.324005	1.35751	0.0706358	0.533801	0.770798	0.138432	0.244216	0.52563	-0.0677959	0.678038	0.915753
ENSG00000025293	PHF20	protein_coding	8383	10.6238	9.73521	9.2771	11.9278	12.2229	11.7244	0.525232	0.147615	0.423206	1.10258	0.469646	0.895954	-0.0691501	0.321055	0.599024	-0.057922	0.44089	0.707419	-0.0112281	0.91223	0.999321
ENSG00000025423	HSD17B6	protein_coding	2272	0.714066	0.523912	0.683116	1.39238	0.956487	1.07619	0.216556	0.164074	0.34224	0.461019	0.406144	0.627252	0.419194	0.335093	0.611611	0.188593	0.669917	0.862083	0.230601	0.707952	0.927122
ENSG00000025434	NR1H3	protein_coding	4533	0.457095	0.420016	0.333778	0.23975	0.243234	0.187056	0.0907944	0.105163	0.13116	0.134156	0.0381695	0.151037	-0.337838	0.391349	0.663194	-0.431447	0.407408	0.678513	0.0936095	0.88365	0.992343
ENSG00000025708	TYMP	protein_coding	3320	0.252289	0.779672	0.735412	0.123111	0.257123	0.121351	0.0531418	0.184255	0.167526	0.0817924	0.113739	0.0821591	-0.0886531	0.795503	0.919397	-1.02648	0.0660494	0.277159	0.937825	0.151192	0.524661
ENSG00000025770	NCAPH2	protein_coding	3159	29.8431	28.8407	31.4231	15.1951	16.9393	14.9152	2.99824	1.18335	1.38789	2.55396	0.895924	1.35898	0.122671	0.172028	0.433771	-0.18906	0.0696018	0.284517	0.311731	0.026265	0.239636
ENSG00000025772	TOMM34	protein_coding	2062	48.4844	53.2906	54.3309	27.316	28.3657	31.7441	1.54315	2.60687	2.09524	1.54363	2.30876	2.00045	0.0276561	0.673358	0.859141	0.165172	0.0328745	0.196995	-0.137515	0.172018	0.553125
ENSG00000025796	SEC63	protein_coding	8587	8.55888	9.02765	10.0901	14.7346	15.5319	15.6389	0.486765	0.39094	0.157825	1.56054	0.283558	1.37323	0.161006	0.030067	0.15844	0.0123341	0.871405	0.960203	0.148672	0.160811	0.539569
ENSG00000025800	KPNA6	protein_coding	7480	10.268	10.1411	10.5585	11.7077	11.9912	11.4699	0.32078	0.785393	0.451224	0.533334	0.231553	0.892101	0.0581366	0.393378	0.664618	-0.0616182	0.405568	0.676481	0.119755	0.236803	0.632947
ENSG00000026025	VIM	protein_coding	5158	19.5685	23.6668	26.323	3.49801	4.02792	4.08848	0.975411	1.42823	0.901332	0.661329	0.141889	0.562002	0.153982	0.0777016	0.279542	0.0260701	0.813513	0.933965	0.127912	0.362006	0.736269
ENSG00000026036	RTEL1-TNFRSF6B	protein_coding	8738	1.16374	1.06346	0.60533	0.51517	0.371033	0.128036	0.170086	0.170119	0.12397	0.0840991	0.071857	0.026082	-0.809472	7.07623e-05	0.00196043	-1.50843	4.94512e-06	0.00124562	0.698954	0.0414965	0.299429
ENSG00000026103	FAS	protein_coding	3750	0.0555041	0.117211	0.167481	0.497175	0.497022	0.7575	0.0378201	0.0838962	0.0648318	0.156399	0.19947	0.584405	0.48956	0.398128	0.669441	0.593924	0.235871	0.517166	-0.104365	0.897714	0.99684
ENSG00000026297	RNASET2	protein_coding	7643	0.826785	0.957067	1.03111	4.0595	4.45181	3.35316	0.169465	0.226596	0.207537	1.11258	1.065	0.498279	0.113068	0.593083	0.813166	-0.415259	0.0415122	0.219595	0.528327	0.0749171	0.396028
ENSG00000026508	CD44	protein_coding	10057	1.75555	2.339	3.25168	8.96247	7.10001	12.2319	0.218202	0.207444	0.21797	1.34389	0.255025	0.87638	0.473944	4.0438e-05	0.00124026	0.785791	9.08033e-09	6.56465e-06	-0.311846	0.0332278	0.268313
ENSG00000026652	AGPAT4	protein_coding	8769	1.68398	1.56593	1.10893	0.184964	0.191027	0.232468	0.223394	0.152096	0.103226	0.0543836	0.00984355	0.070313	-0.494203	0.00226396	0.028619	0.228643	0.371845	0.649564	-0.722846	0.019685	0.209559
ENSG00000026751	SLAMF7	protein_coding	4833	0.0554914	0.821752	1.98249	0.295803	0.362591	0.477279	0.0408037	0.102251	0.591048	0.0684935	0.160901	0.155031	1.26876	3.91697e-05	0.00120624	0.388835	0.286613	0.574451	0.879928	0.0570591	0.351429
ENSG00000026950	BTN3A1	protein_coding	5547	0.834953	0.546526	0.482678	0.0558237	0.028894	0.00731837	0.0887433	0.185799	0.115082	0.0923902	0.026006	0.0146367	-0.162038	0.66574	0.855675	-1.48234	0.267333	0.553116	1.3203	0.337552	0.718653
ENSG00000027001	MIPEP	protein_coding	3407	13.2556	11.9222	13.2943	7.84943	8.03312	9.65346	0.735238	1.03271	0.531547	1.04169	0.553453	0.910958	0.157153	0.0897503	0.303857	0.271637	0.0127466	0.126009	-0.114484	0.40651	0.771069
ENSG00000027697	IFNGR1	protein_coding	2571	6.21512	6.90877	8.69529	74.5539	69.4013	73.7294	1.05032	0.915078	0.515899	9.28388	2.53901	5.28299	0.334957	0.00374322	0.0409581	0.0877427	0.376415	0.652816	0.247215	0.0971064	0.443256
ENSG00000027847	B4GALT7	protein_coding	4927	2.53873	2.65614	2.69586	1.8816	1.85877	1.6837	0.232827	0.394027	0.369412	0.352807	0.160115	0.254012	0.0158336	0.911244	0.972344	-0.150907	0.377258	0.653281	0.166741	0.453486	0.797317
ENSG00000027869	SH2D2A	protein_coding	2512	4.57937	8.56163	14.0328	0.206102	0.511516	0.781382	0.586976	1.16462	0.626634	0.156584	0.253776	0.318427	0.710167	0.000188253	0.00428495	0.546143	0.131337	0.387677	0.164024	0.683512	0.917757
ENSG00000028116	VRK2	protein_coding	3509	4.3671	4.92541	5.07324	9.72161	10.3493	10.6228	0.251068	0.857887	0.593752	1.88545	0.195579	1.02478	0.0492103	0.701779	0.873742	0.0404711	0.759437	0.910263	0.00873923	0.962082	0.999922
ENSG00000028137	TNFRSF1B	protein_coding	3826	2.54941	8.92652	11.098	46.3437	46.7616	47.3202	0.355564	1.40754	0.675516	3.40777	3.11662	3.60804	0.31142	0.0022541	0.0285608	0.0168488	0.857511	0.953208	0.294571	0.0327087	0.265771
ENSG00000028203	VEZT	protein_coding	8757	6.37576	6.83911	7.60728	11.3909	10.4607	11.7088	0.510022	0.107276	0.192173	1.14285	0.497688	0.64584	0.153719	0.0401515	0.1889	0.163706	0.0414686	0.21954	-0.00998641	0.924882	0.999922
ENSG00000028277	POU2F2	protein_coding	9072	33.3669	28.1271	30.2058	36.657	29.5736	26.9059	1.59789	1.36951	2.04582	3.75516	0.754233	2.19877	0.10251	0.143771	0.394281	-0.136334	0.0759428	0.297626	0.238844	0.0244646	0.233159
ENSG00000028310	BRD9	protein_coding	9572	14.4206	14.9047	14.975	8.2424	8.21669	7.5496	1.30723	1.28796	0.548202	0.532661	0.441755	0.630028	0.00623226	0.932399	0.981194	-0.121079	0.151771	0.415953	0.127312	0.256108	0.649988
ENSG00000028528	SNX1	protein_coding	9780	15.0704	14.5468	15.1341	8.56384	9.05747	8.64314	0.49697	0.608664	0.573359	0.372068	0.218694	0.460067	0.0564872	0.330265	0.606812	-0.0662446	0.308685	0.595063	0.122732	0.162593	0.541572
ENSG00000028839	TBPL1	protein_coding	5039	3.40184	3.10933	3.36734	5.15848	5.81784	5.93161	0.436236	0.338556	0.310837	0.900956	0.15429	0.377821	0.108869	0.356624	0.632128	0.0246719	0.840313	0.945298	0.0841974	0.619895	0.886515
ENSG00000029153	ARNTL2	protein_coding	6983	0.0755911	0.0744635	0.0860971	1.66898	1.27628	1.9403	0.0613096	0.0107058	0.0690535	0.421061	0.134141	0.249742	0.255282	0.590356	0.811406	0.610754	0.0251873	0.173107	-0.355472	0.522499	0.83826
ENSG00000029363	BCLAF1	protein_coding	9297	40.5724	38.0349	36.1121	54.2396	51.4003	53.7349	2.45225	2.76768	1.77762	5.38087	2.7355	5.45751	-0.0745854	0.309661	0.586779	0.0649273	0.411414	0.68127	-0.139513	0.199046	0.585197
ENSG00000029364	SLC39A9	protein_coding	7136	20.9315	21.8123	21.5383	18.3678	18.3461	20.3286	0.646727	1.46269	0.857636	2.05239	0.654049	2.01593	-0.0179755	0.805526	0.923888	0.14682	0.0746214	0.294945	-0.164795	0.13557	0.504886
ENSG00000029534	ANK1	protein_coding	10799	0.240515	0.225838	0.316334	0.11801	0.0722044	0.0859474	0.0559008	0.0611457	0.0857361	0.0197367	0.045538	0.0296274	0.471453	0.109628	0.340353	0.253147	0.563264	0.799128	0.218306	0.680818	0.916653
ENSG00000029639	TFB1M	protein_coding	2736	3.22174	3.36936	3.31353	9.01302	7.82864	9.26861	0.52814	0.383259	0.317557	0.492538	0.803422	1.19278	-0.0294227	0.823129	0.932918	0.250836	0.062275	0.267684	-0.280259	0.137753	0.50749
ENSG00000029725	RABEP1	protein_coding	6531	12.4213	12.4309	13.9535	28.9258	28.9157	29.2313	1.25344	0.982637	0.998956	2.8838	0.389056	1.97731	0.165736	0.0424144	0.194946	0.0168851	0.839393	0.944956	0.14885	0.200196	0.586593
ENSG00000029993	HMGB3	protein_coding	3967	19.5971	18.5191	16.6007	48.6451	50.4416	53.6859	2.33536	1.45261	0.758428	6.68526	2.02874	3.33869	-0.158065	0.0755081	0.275377	0.0909287	0.317523	0.601902	-0.248994	0.0537501	0.340053
ENSG00000030066	NUP160	protein_coding	8576	47.0345	42.2967	42.2459	39.7531	42.4059	43.8882	1.74206	1.8759	3.24239	3.31865	1.12348	3.03083	-0.00146473	0.981574	1	0.0501092	0.468727	0.728449	-0.051574	0.582567	0.868387
ENSG00000030110	BAK1	protein_coding	2212	15.1986	20.1917	21.3945	18.3233	21.8163	18.5148	1.15282	1.4348	2.58068	1.37373	1.02818	0.833875	0.0814357	0.346598	0.621991	-0.239571	0.0162044	0.142041	0.321007	0.0169132	0.193065
ENSG00000030419	IKZF2	protein_coding	12240	7.00369	10.3286	8.86073	5.9846	6.64086	5.84945	0.478063	0.520116	0.565019	1.26951	0.708203	0.458441	-0.220179	0.0284529	0.154246	-0.183493	0.0966858	0.334945	-0.036686	0.800273	0.964786
ENSG00000030582	GRN	protein_coding	3680	17.6223	17.6091	21.53	86.0192	91.9111	82.5602	1.0856	0.768811	0.954075	13.8051	9.59352	11.0171	0.28948	0.00433041	0.0454663	-0.156041	0.115377	0.365691	0.445521	0.00238714	0.0586433
ENSG00000031003	FAM13B	protein_coding	6808	12.5197	11.8894	12.4517	9.14662	9.11067	8.895	1.03724	1.26602	1.23537	1.7038	0.592365	0.827505	0.067707	0.503286	0.74742	-0.032183	0.775623	0.916885	0.09989	0.510559	0.831219
ENSG00000031081	ARHGAP31	protein_coding	9384	1.36753	1.20658	1.54574	11.7072	9.88972	11.606	0.0287604	0.236973	0.103671	0.489046	0.3428	1.46455	0.366683	0.00215058	0.0276228	0.233945	0.0226679	0.16476	0.132737	0.37014	0.743039
ENSG00000031691	CENPQ	protein_coding	1733	14.6019	13.487	14.3283	9.33114	8.60361	10.2362	1.39408	1.3448	1.0268	3.1015	0.98148	1.10641	0.0868679	0.538585	0.774729	0.257134	0.125531	0.380403	-0.170266	0.433627	0.788144
ENSG00000031698	SARS	protein_coding	3836	52.485	54.9438	60.3846	44.2732	49.1657	53.8588	1.64361	2.89284	0.582044	3.65089	2.79954	2.80303	0.135941	0.029664	0.15729	0.130724	0.05384	0.248824	0.00521612	0.953211	0.999922
ENSG00000031823	RANBP3	protein_coding	7445	18.5882	18.4173	18.7031	23.4207	25.3035	23.9536	0.429895	0.887859	1.55032	2.51373	1.70478	2.31081	0.0210444	0.78112	0.912719	-0.0805121	0.328033	0.612118	0.101557	0.365106	0.738875
ENSG00000032219	ARID4A	protein_coding	7568	4.95327	4.13413	3.48002	6.92848	6.95413	6.40983	0.15827	0.22624	0.199596	0.413896	0.349326	0.624219	-0.248225	0.00461434	0.0475593	-0.114968	0.18745	0.462817	-0.133257	0.2667	0.658701
ENSG00000032389	TSSC1	protein_coding	5775	7.73594	7.71349	8.77024	10.719	11.6455	13.215	1.01735	0.874876	0.308056	0.499748	0.71736	0.375765	0.183093	0.0406022	0.190283	0.180956	0.0577975	0.258094	0.00213749	0.986427	0.999922
ENSG00000032444	PNPLA6	protein_coding	7055	5.6992	5.89827	5.76927	14.0911	16.6707	13.8831	0.654182	0.640787	0.475996	2.89565	2.04467	2.80204	-0.0339727	0.802563	0.922679	-0.269361	0.0617484	0.267084	0.235388	0.233483	0.629761
ENSG00000032742	IFT88	protein_coding	6111	2.10616	1.74315	1.73528	1.83074	1.71413	1.9283	0.0867494	0.266843	0.293766	0.52929	0.21721	0.403694	-0.00302398	0.985829	1	0.186677	0.329456	0.613343	-0.189701	0.458738	0.801531
ENSG00000033011	ALG1	protein_coding	4496	0.92888	1.20835	1.45066	3.27771	3.37585	3.58155	0.376248	0.123885	0.0879481	0.239554	0.132794	0.725579	0.262838	0.161359	0.421282	0.0779213	0.666094	0.859406	0.184916	0.474736	0.811413
ENSG00000033030	ZCCHC8	protein_coding	9124	5.05943	4.54133	4.25184	6.57955	5.94311	5.26536	0.410757	0.346225	0.142582	0.33463	0.412017	0.231673	-0.0945128	0.231602	0.506873	-0.175126	0.0450285	0.229789	0.0806129	0.485408	0.818725
ENSG00000033050	ABCF2	protein_coding	4448	45.3679	49.5121	57.1771	42.6733	43.7169	45.2463	1.56261	0.964673	2.06315	4.71183	1.14285	4.38708	0.207446	0.00415506	0.04404	0.0505189	0.49513	0.749344	0.156927	0.123384	0.486675
ENSG00000033100	CHPF2	protein_coding	4205	10.9773	14.1409	13.9181	10.6395	12.4182	9.79358	0.676501	1.14365	0.937806	1.34677	1.0141	1.32355	-0.0244098	0.794431	0.918965	-0.350758	0.00207228	0.0482537	0.326348	0.0262301	0.239636
ENSG00000033122	LRRC7	protein_coding	14652	0.0389264	0.0311574	0.0303106	0.0233617	0.045461	0.0323272	0.0105973	0.0177876	0.0105714	0.00745707	0.0333186	0.0383111	-0.0960696	0.884371	0.961372	-0.529947	0.473278	0.731776	0.433877	0.663657	0.907961
ENSG00000033170	FUT8	protein_coding	6700	4.06561	4.48792	4.85255	14.2371	12.8302	15.3168	0.0908176	0.326871	0.414078	2.05967	0.959105	1.52325	0.113622	0.239393	0.515908	0.257858	0.0119045	0.121953	-0.144235	0.293412	0.681962
ENSG00000033178	UBA6	protein_coding	11432	10.9863	9.73189	10.1659	9.85151	9.81083	8.01187	0.837946	0.754264	1.34138	1.05299	0.848162	0.421542	0.064437	0.459823	0.718594	-0.289021	0.00465399	0.0751668	0.353458	0.00967048	0.142265
ENSG00000033327	GAB2	protein_coding	6771	2.2551	3.45652	3.70383	6.2422	3.97327	3.77596	0.358812	0.347706	0.21702	0.248929	0.546786	0.713635	0.0987442	0.41107	0.680042	-0.0630288	0.632047	0.839523	0.161773	0.365471	0.73894
ENSG00000033627	ATP6V0A1	protein_coding	11056	3.03849	3.71632	4.25799	3.27458	3.51813	3.00945	0.168294	0.143942	0.441371	0.476176	0.136208	0.325152	0.197348	0.0445428	0.201865	-0.220564	0.0452771	0.230284	0.417912	0.00603098	0.105012
ENSG00000033800	PIAS1	protein_coding	10776	6.75211	5.77158	5.46236	3.52585	3.6258	3.61792	0.732146	0.228688	0.228206	0.264794	0.269274	0.261993	-0.0799732	0.321427	0.599424	-0.00249737	0.978194	1	-0.0774758	0.52501	0.839571
ENSG00000033867	SLC4A7	protein_coding	9616	3.38367	3.69185	4.00024	3.16818	3.21839	2.72336	0.488888	0.193613	0.313763	0.250949	0.198042	0.647811	0.116189	0.323939	0.601777	-0.235357	0.0832015	0.312355	0.351545	0.0538307	0.340053
ENSG00000034152	MAP2K3	protein_coding	3783	8.90197	12.8727	16.9011	31.2264	47.7412	42.7632	0.342829	1.25396	1.05223	3.60861	4.75594	4.547	0.39163	0.00010532	0.00270553	-0.160549	0.0860481	0.316162	0.552179	0.000130697	0.00677215
ENSG00000034510	TMSB10	protein_coding	496	347.076	325.787	356.1	272.29	337.963	321.723	12.8885	11.0155	17.3745	14.6646	5.2261	19.1929	0.127998	0.0340145	0.170544	-0.0714611	0.264512	0.550641	0.199459	0.0261223	0.239222
ENSG00000034533	ASTE1	protein_coding	3427	3.38198	2.87877	2.74685	4.63437	3.86883	5.303	0.401135	0.571965	0.1832	0.288567	0.121131	0.83287	-0.0702983	0.609593	0.824172	0.451939	0.00372395	0.0661251	-0.522237	0.0130204	0.167042
ENSG00000034677	RNF19A	protein_coding	6031	2.98073	2.50686	3.05268	19.1537	16.3178	15.8849	0.364751	0.0808629	0.166986	1.82218	0.347841	1.93919	0.286125	0.00648968	0.0598217	-0.0401158	0.663241	0.858425	0.326241	0.0207378	0.21467
ENSG00000034693	PEX3	protein_coding	2222	4.02642	4.87362	5.78221	14.3531	14.0082	14.0382	0.766462	0.59278	0.6134	2.392	1.20336	1.60126	0.250657	0.0744769	0.273514	0.0098775	0.941988	0.99181	0.24078	0.216963	0.607907
ENSG00000034713	GABARAPL2	protein_coding	3034	9.96957	9.91467	12.1994	4.16843	4.52197	6.40647	0.898545	0.209351	0.0939031	0.513376	0.308777	1.09307	0.29917	0.00514624	0.0510989	0.494377	0.000267582	0.015102	-0.195207	0.217666	0.608786
ENSG00000035115	SH3YL1	protein_coding	11165	2.86324	2.76807	2.8123	0.557907	0.419582	0.428736	0.382784	0.0572639	0.176406	0.154034	0.0831021	0.104611	0.0239941	0.850821	0.945193	0.0358964	0.856211	0.95232	-0.0119023	0.959532	0.999922
ENSG00000035141	FAM136A	protein_coding	3086	41.1337	45.6542	51.396	47.8117	49.8576	55.6244	1.14519	2.20904	1.92314	5.9048	3.00393	2.67326	0.170881	0.0172701	0.113113	0.159401	0.0390586	0.214695	0.0114799	0.909475	0.998867
ENSG00000035403	VCL	protein_coding	9992	4.70124	3.90208	4.03691	27.2352	27.6602	24.6741	0.217614	0.5579	0.297029	1.53573	0.986719	0.474933	0.0483147	0.538807	0.774729	-0.164948	0.0393353	0.215203	0.213263	0.0600485	0.359345
ENSG00000035499	DEPDC1B	protein_coding	3806	10.815	10.0547	8.11192	15.5756	14.6394	15.5034	0.283441	1.68348	1.0836	2.5703	0.522284	1.333	-0.307316	0.0102167	0.0808705	0.0864437	0.472412	0.731108	-0.39376	0.0223404	0.223166
ENSG00000035681	NSMAF	protein_coding	6165	5.1306	6.18739	6.72025	16.2157	16.3437	14.6817	0.226812	0.457521	0.456478	1.09445	0.259975	1.87948	0.118717	0.160686	0.420239	-0.15045	0.087977	0.319308	0.269167	0.0307221	0.257502
ENSG00000035687	ADSS	protein_coding	3666	20.7961	23.5629	25.01	19.6375	21.3161	20.9347	1.27549	1.04821	1.83614	1.82091	0.474631	1.88793	0.0853385	0.25882	0.536768	-0.028779	0.72791	0.893797	0.114118	0.309918	0.695929
ENSG00000035720	STAP1	protein_coding	1655	1.70042	2.04999	4.44588	34.7867	41.4937	38.5339	0.563776	0.278301	0.339362	3.62924	2.00448	6.14007	1.11882	1.51245e-07	1.06306e-05	-0.101712	0.419533	0.688232	1.22054	1.74437e-06	0.000240754
ENSG00000035862	TIMP2	protein_coding	5633	3.97009	3.32602	2.89674	4.79932	5.12957	5.53755	0.280708	0.317642	0.358265	0.722497	0.676234	1.24765	-0.199739	0.155355	0.412487	0.118659	0.414873	0.684913	-0.318398	0.119151	0.479499
ENSG00000035928	RFC1	protein_coding	6713	32.0022	27.7912	27.1876	32.7946	32.403	36.5085	1.55048	2.4461	1.98666	3.27505	1.51074	2.57914	-0.0312543	0.668184	0.856571	0.173273	0.0346528	0.201339	-0.204528	0.0642238	0.371304
ENSG00000036054	TBC1D23	protein_coding	5168	6.94991	6.82883	6.53139	9.74193	9.43892	9.92316	0.518412	0.540252	0.606237	1.25702	0.587411	1.22054	-0.0622932	0.532704	0.769872	0.0738124	0.490852	0.745808	-0.136106	0.35442	0.730265
ENSG00000036257	CUL3	protein_coding	11505	15.8748	15.8983	15.8036	9.97252	9.96592	10.0238	0.730473	0.690814	0.801874	1.00756	0.39482	0.922278	-0.00831194	0.904554	0.969703	0.0101584	0.895112	0.971242	-0.0184704	0.858576	0.987343
ENSG00000036448	MYOM2	protein_coding	7062	0.0105867	0.0039358	0.00687879	0.141426	0.0678282	0.132072	0.012239	0.0078716	0.00829094	0.0560537	0.0152575	0.0659678	0.456891	0.716913	0.881025	0.951139	0.12219	0.37564	-0.494248	0.810804	0.967517
ENSG00000036530	CYP46A1	protein_coding	9352	0.182689	0.133483	0.139913	0.0931492	0.105842	0.105921	0.0227517	0.0272457	0.00773268	0.0339222	0.00438634	0.0617792	0.0744984	0.821363	0.931974	0.0608006	0.877601	0.962837	0.0136977	0.979309	0.999922
ENSG00000036549	ZZZ3	protein_coding	9008	5.97367	5.41914	6.11875	5.77756	5.81557	5.59648	0.333635	0.162859	0.416495	0.831316	0.455358	0.534716	0.175798	0.0528607	0.222826	-0.0496052	0.609514	0.825725	0.225403	0.0925051	0.435001
ENSG00000036672	USP2	protein_coding	4538	0.520954	0.600731	0.540328	0.281605	0.251718	0.252428	0.0781827	0.0658111	0.180419	0.135487	0.163807	0.0593979	-0.158939	0.613893	0.826255	0.0312405	0.942383	0.991906	-0.190179	0.723484	0.93536
ENSG00000037042	TUBG2	protein_coding	2772	1.72798	1.2566	1.25641	0	0	0.0238275	0.120833	0.177343	0.418634	0	0	0.0476549	-0.00608245	0.982603	1	2.81384	0.0979495	0.336822	-2.81992	0.0994653	0.448139
ENSG00000037241	RPL26L1	protein_coding	1164	27.6926	28.6622	31.9	28.465	31.8138	29.9596	2.28964	2.51669	1.87905	2.84215	1.62241	1.47733	0.154966	0.0869039	0.297962	-0.0882271	0.368569	0.646294	0.243193	0.0719234	0.389599
ENSG00000037474	NSUN2	protein_coding	5506	22.1622	25.2813	27.3311	67.5594	72.0821	72.2269	0.865895	0.530538	0.479527	3.59122	2.4594	3.65961	0.112085	0.0443064	0.200974	0.00330193	0.953851	0.997259	0.108783	0.172042	0.553125
ENSG00000037637	FBXO42	protein_coding	8984	4.86238	4.82128	5.1463	12.0773	11.3612	10.2547	0.337728	0.353761	0.255103	0.966954	0.841346	0.445538	0.0956669	0.219713	0.495056	-0.149476	0.070327	0.286325	0.245143	0.0339731	0.272039
ENSG00000037749	MFAP3	protein_coding	4792	6.71371	6.02091	6.29646	6.21363	6.51701	7.24831	0.599298	1.14488	0.542552	0.696797	0.157087	0.684171	0.0637213	0.569455	0.796964	0.150373	0.226598	0.507155	-0.0866513	0.602346	0.876192
ENSG00000037757	MRI1	protein_coding	3456	6.63639	7.01183	5.43386	3.30866	3.19225	2.7193	0.642367	0.612708	0.33648	0.709725	0.208295	0.344476	-0.36973	0.00418068	0.04418	-0.215873	0.153336	0.417794	-0.153857	0.424494	0.782433
ENSG00000037897	METTL1	protein_coding	2621	21.3345	27.2175	30.0616	15.1777	16.2613	15.0927	0.429083	0.621892	1.19694	2.41268	1.47264	0.912584	0.142964	0.0857117	0.295744	-0.101962	0.279171	0.566248	0.244926	0.0548255	0.343242
ENSG00000038002	AGA	protein_coding	2675	5.25827	5.43818	6.142	1.96055	2.25209	2.10147	0.625549	0.431078	0.896154	0.582243	0.219633	0.385033	0.179186	0.23282	0.508127	-0.100262	0.606801	0.824276	0.279448	0.258217	0.650986
ENSG00000038210	PI4K2B	protein_coding	3540	12.4907	11.8074	11.3005	12.7923	11.5114	12.5018	1.20135	1.56767	1.07871	1.56603	1.16035	2.06727	-0.0599466	0.598502	0.816907	0.130145	0.302622	0.589525	-0.190092	0.265559	0.65706
ENSG00000038219	BOD1L1	protein_coding	15860	15.1255	13.787	11.8832	14.1193	11.2459	10.2852	0.662163	0.936133	0.653653	0.998573	0.790738	1.25473	-0.214191	0.0063699	0.0590763	-0.125466	0.126649	0.381731	-0.0887249	0.419278	0.779784
ENSG00000038274	MAT2B	protein_coding	5153	18.5318	16.7857	15.4239	15.8817	15.1378	16.78	1.18175	1.59586	1.21795	2.35606	0.120453	1.44898	-0.121995	0.172123	0.433866	0.149534	0.129328	0.385118	-0.271528	0.0447083	0.311073
ENSG00000038358	EDC4	protein_coding	6173	20.281	21.4083	19.7668	24.6867	27.3874	22.9302	1.12606	0.957257	0.702592	3.08918	2.36321	2.70497	-0.115415	0.16395	0.424939	-0.25828	0.0060423	0.085976	0.142865	0.24026	0.636473
ENSG00000038382	TRIO	protein_coding	17500	3.85387	3.70948	3.55276	6.49653	6.08363	5.75645	0.171805	0.528512	0.703921	0.739822	0.177918	0.706417	-0.0612216	0.576853	0.802038	-0.0758854	0.516797	0.764756	0.0146638	0.927006	0.999922
ENSG00000038427	VCAN	protein_coding	14831	0	0.00187409	0.00719288	0.0575074	0.0331804	0.040035	0	0.00374818	0.00975801	0.0163944	0.004939	0.0332801	1.3597	0.286576	0.564965	0.332502	0.638256	0.843821	1.0272	0.455335	0.798163
ENSG00000038532	CLEC16A	protein_coding	12387	6.26378	6.80577	6.86061	5.33218	6.06739	5.26033	0.312821	0.378714	0.455832	0.327871	0.289359	0.369044	0.0118618	0.865398	0.950851	-0.202352	0.0133115	0.129465	0.214214	0.047453	0.321048
ENSG00000038945	MSR1	protein_coding	7812	1.55056	2.30908	2.51418	1.57812	1.78562	1.61281	0.230361	0.197402	0.256457	0.223844	0.203628	0.148721	0.12116	0.322909	0.600638	-0.143907	0.31393	0.599247	0.265067	0.162526	0.541572
ENSG00000039123	SKIV2L2	protein_coding	6578	33.7444	34.214	36.858	45.2005	47.1749	49.1303	1.36866	2.05944	0.781871	5.75122	2.71682	3.52929	0.107472	0.133008	0.37688	0.0595362	0.434614	0.701798	0.0479359	0.642979	0.898134
ENSG00000039139	DNAH5	protein_coding	16475	0.0153257	0.00833743	0.00974968	0.0416698	0.0324227	0.039747	0.0143786	0.00790048	0.00800875	0.0170404	0.0233168	0.019112	0.125099	0.891391	0.965064	0.256346	0.71288	0.886653	-0.131247	0.914571	0.999321
ENSG00000039319	ZFYVE16	protein_coding	11461	3.92717	4.95364	6.26099	6.29814	5.48907	5.68722	0.11932	0.363048	0.354557	0.552088	0.201422	0.848341	0.339242	0.000372626	0.00723576	0.0528801	0.573872	0.806341	0.286362	0.0298161	0.255034
ENSG00000039523	FAM65A	protein_coding	6729	0.993987	0.928871	0.515555	0.61137	0.518891	0.428947	0.086177	0.259009	0.0782708	0.140698	0.204979	0.0314351	-0.859119	0.000401112	0.00763119	-0.273427	0.308217	0.594529	-0.585692	0.0974898	0.444739
ENSG00000039600	SOX30	protein_coding	3471	0.841009	0.75562	0.675386	0.023767	0.0268606	0.0449064	0.17285	0.0472884	0.208748	0.0274657	0.0465239	0.0718701	-0.147796	0.686755	0.866049	0.645462	0.569736	0.803518	-0.793258	0.509712	0.831016
ENSG00000039650	PNKP	protein_coding	4635	6.27242	6.50169	6.38126	8.13283	8.19332	6.9257	0.545117	0.312136	0.773548	1.30021	0.649541	0.778961	-0.0286858	0.794256	0.918944	-0.245286	0.0479035	0.2359	0.2166	0.189798	0.574694
ENSG00000040199	PHLPP2	protein_coding	12493	1.65948	1.91313	1.91056	1.18981	1.16005	1.13702	0.175572	0.224676	0.288057	0.154868	0.0763401	0.192474	0.00293048	0.981255	1	-0.0154588	0.916621	0.980608	0.0183892	0.924218	0.999922
ENSG00000040275	SPDL1	protein_coding	4777	15.0408	13.6097	13.9091	20.1537	18.7653	20.6178	0.326839	0.338983	0.928341	1.94363	1.16948	2.6086	0.0310636	0.697204	0.87212	0.135358	0.122228	0.37564	-0.104294	0.376196	0.748547
ENSG00000040341	STAU2	protein_coding	8998	3.70111	3.0574	2.8547	13.3478	12.4016	11.9091	0.185063	0.193775	0.447394	1.83178	0.885584	1.20139	-0.0948137	0.364113	0.639588	-0.0566969	0.580424	0.810694	-0.0381168	0.793744	0.961761
ENSG00000040487	PQLC2	protein_coding	2686	2.11579	2.66936	3.2736	3.4818	4.32016	3.87539	0.340556	0.514866	0.324171	0.915019	0.285596	0.190982	0.28518	0.0943511	0.312555	-0.155381	0.386716	0.662056	0.440561	0.0784817	0.401858
ENSG00000040531	CTNS	protein_coding	3398	2.87794	2.9711	2.67432	7.37358	7.48537	6.83405	0.290411	0.116642	0.396283	0.678685	0.496865	0.896813	-0.158937	0.206957	0.47926	-0.132255	0.287196	0.574985	-0.0266829	0.87847	0.992061
ENSG00000040608	RTN4R	protein_coding	3339	0.141421	0.335422	0.377658	0.134844	0.187172	0.222221	0.0410392	0.161344	0.21659	0.0934904	0.0951593	0.0912616	0.137897	0.776659	0.910942	0.15287	0.809413	0.933139	-0.0149729	0.984579	0.999922
ENSG00000040633	PHF23	protein_coding	2783	13.526	12.7531	14.4512	22.1458	24.917	24.2149	0.725935	1.51248	2.70545	0.413651	2.20278	2.2809	0.176614	0.0983398	0.320865	-0.0450937	0.682223	0.869429	0.221707	0.150598	0.5235
ENSG00000040731	CDH10	protein_coding	3660	0.0290388	0.0236942	0.0317584	1.02787	0.695617	0.761137	0.0395368	0.0294556	0.0262937	0.224464	0.0521794	0.319058	0.349743	0.700843	0.873223	0.157737	0.704984	0.883237	0.192005	0.837114	0.980184
ENSG00000040933	INPP4A	protein_coding	13187	3.58196	3.81737	3.58971	7.08695	6.48133	6.36064	0.175527	0.269583	0.211968	0.29474	0.0927346	0.085247	-0.0889142	0.194282	0.464028	-0.0272109	0.70434	0.882649	-0.0617033	0.532253	0.840681
ENSG00000041357	PSMA4	protein_coding	6996	31.8778	32.1808	34.8745	18.0979	18.0701	20.2919	1.84983	1.15356	1.1632	1.65164	1.26448	1.76543	0.116076	0.0921711	0.308611	0.169843	0.0293908	0.187091	-0.0537662	0.593686	0.873683
ENSG00000041802	LSG1	protein_coding	4818	17.4745	16.7281	16.4696	20.3941	19.7378	19.1133	0.724454	1.14705	0.346171	0.734261	0.857061	1.77527	-0.0234059	0.729748	0.887925	-0.0429095	0.560698	0.797276	0.0195037	0.845374	0.982411
ENSG00000041880	PARP3	protein_coding	2928	1.2123	1.60184	1.91651	0.392106	0.442276	0.461746	0.355267	0.25361	0.210671	0.0821224	0.0559257	0.247369	0.262575	0.259212	0.536868	0.137188	0.693827	0.876699	0.125387	0.766236	0.952646
ENSG00000041988	THAP3	protein_coding	4072	2.43381	2.00911	2.01161	5.79823	6.08398	5.7852	0.302512	0.577678	0.588153	1.19652	0.319954	0.494888	-0.0198401	0.916725	0.974835	-0.0745829	0.685651	0.871185	0.0547428	0.836221	0.979667
ENSG00000042088	TDP1	protein_coding	6227	15.0912	13.8106	14.3034	10.4339	10.0086	11.1709	0.372994	0.791681	0.461392	0.892723	0.562847	0.745445	0.0505799	0.46188	0.719469	0.159844	0.0438591	0.226554	-0.109264	0.291643	0.680292
ENSG00000042286	AIFM2	protein_coding	5135	2.83409	3.43172	3.22797	0.502444	0.630125	0.47054	0.495277	0.16908	0.192139	0.133337	0.107326	0.189956	-0.0891253	0.55707	0.787765	-0.441213	0.0764389	0.298377	0.352087	0.223937	0.618075
ENSG00000042317	SPATA7	protein_coding	6872	0.895146	0.919176	0.98511	0.482648	0.409347	0.514853	0.331165	0.0973817	0.146116	0.12202	0.12113	0.0359453	0.100146	0.637472	0.84055	0.330396	0.235964	0.517166	-0.23025	0.508606	0.830553
ENSG00000042429	MED17	protein_coding	10773	6.27827	6.03144	5.45745	5.14098	5.32288	5.33217	0.353237	0.0756465	0.207305	0.408958	0.228073	0.441833	-0.144041	0.0518482	0.220184	0.00242618	0.975617	1	-0.146467	0.177845	0.561106
ENSG00000042445	RETSAT	protein_coding	4005	4.71125	5.0697	4.65504	7.68676	7.72284	7.45433	0.490767	0.160286	0.238081	0.614013	0.351135	0.850717	-0.122804	0.216358	0.490921	-0.0479906	0.644955	0.84762	-0.0748132	0.601572	0.875915
ENSG00000042493	CAPG	protein_coding	2607	3.26049	1.99392	3.13695	8.03949	5.47926	4.46626	0.546413	0.107619	0.606593	0.59536	0.880274	1.5445	0.657217	0.00112108	0.017052	-0.297994	0.116951	0.367713	0.955211	0.000902367	0.0284818
ENSG00000042753	AP2S1	protein_coding	1704	25.0131	24.3598	25.8774	25.7624	29.6538	30.2568	2.12933	0.849242	1.71027	2.55618	3.88123	2.43023	0.0853142	0.346271	0.621699	0.0228818	0.81522	0.935006	0.0624324	0.638979	0.896631
ENSG00000042980	ADAM28	protein_coding	9351	1.37391	0.876251	1.01003	0.613006	0.365346	0.248516	0.109319	0.134745	0.276941	0.115942	0.0852552	0.0842343	0.209547	0.267256	0.544848	-0.503897	0.06668	0.278804	0.713443	0.0351066	0.276616
ENSG00000043093	DCUN1D1	protein_coding	8412	4.35206	4.3074	4.56482	7.02084	6.63936	6.93845	0.490771	0.305095	0.384911	1.28613	0.744659	0.657791	0.0841573	0.439323	0.702987	0.0640912	0.58044	0.810694	0.020066	0.899142	0.99684
ENSG00000043143	JADE2	protein_coding	9877	8.08376	8.99447	13.2589	30.9189	30.2608	29.6238	0.431452	0.851915	0.345366	2.55384	2.65863	1.28492	0.558994	7.49112e-09	8.18203e-07	-0.0314229	0.674509	0.864169	0.590417	2.51558e-06	0.000323657
ENSG00000043462	LCP2	protein_coding	7244	0.00498294	0.0890379	0.161058	0.0198126	0.024439	0.0340678	0.00996587	0.0623627	0.0580181	0.0188997	0.0212546	0.0240302	0.817956	0.142127	0.391564	0.501659	0.586027	0.814092	0.316297	0.783487	0.9597
ENSG00000043514	TRIT1	protein_coding	2663	9.61509	10.0584	10.6893	17.1803	16.9851	18.4869	0.710613	1.20591	0.524313	2.29075	1.41079	1.68637	0.0890755	0.383025	0.655664	0.126034	0.244947	0.526516	-0.0369583	0.802281	0.965077
ENSG00000044090	CUL7	protein_coding	5628	3.48074	3.6764	3.47879	3.22042	3.48786	2.62863	0.31412	0.232182	0.235939	0.607117	0.359602	0.635863	-0.0815821	0.539528	0.774778	-0.401047	0.011709	0.120733	0.319465	0.119252	0.479499
ENSG00000044115	CTNNA1	protein_coding	8830	6.63342	6.75623	6.95266	2.68999	2.6247	2.4555	0.672857	0.839421	0.767014	0.274807	0.084306	0.2223	0.0417589	0.664366	0.855168	-0.0993715	0.398818	0.670957	0.14113	0.354933	0.730755
ENSG00000044446	PHKA2	protein_coding	9029	3.32293	3.17103	2.65711	3.57585	3.59018	2.96301	0.414421	0.387215	0.21732	0.186581	0.187843	0.32977	-0.255184	0.0193822	0.122343	-0.275047	0.0213061	0.16085	0.0198635	0.897921	0.99684
ENSG00000044574	HSPA5	protein_coding	3908	184.824	202.522	262.714	144.486	165.605	166.622	5.3656	2.6817	4.93012	12.5291	3.74332	5.75503	0.375381	4.54232e-08	3.98622e-06	0.009009	0.873705	0.961734	0.366372	4.04564e-05	0.00270576
ENSG00000046647	GEMIN8	protein_coding	2424	11.3539	11.7298	11.1358	4.56998	5.59765	5.00914	0.881081	0.749169	0.994433	0.652955	0.29717	0.29386	-0.0781456	0.43092	0.696468	-0.160876	0.189815	0.46545	0.08273	0.597008	0.87466
ENSG00000046651	OFD1	protein_coding	5172	11.043	8.9229	8.13963	8.36728	6.88407	6.62542	0.356586	0.790547	0.662687	0.580254	0.334963	0.759459	-0.131496	0.132733	0.376452	-0.054949	0.571366	0.804852	-0.0765473	0.555448	0.854216
ENSG00000046653	GPM6B	protein_coding	5675	0.544499	0.279562	0.271485	0.190581	0.182363	0.155753	0.141089	0.0642206	0.0432241	0.0637182	0.111087	0.0522538	-0.0351956	0.914302	0.973542	-0.155937	0.7123	0.88655	0.120742	0.821037	0.971634
ENSG00000047056	WDR37	protein_coding	5656	5.95024	5.38789	5.73989	5.89539	6.45935	5.30516	0.451044	0.412869	0.452825	0.324741	0.349905	0.418457	0.0909434	0.304451	0.582201	-0.281727	0.0062725	0.0881751	0.372671	0.007319	0.11849
ENSG00000047188	YTHDC2	protein_coding	10816	5.85396	5.51626	6.07108	14.839	13.1953	12.9534	0.191008	0.312569	0.221445	1.29091	0.475616	1.15908	0.138646	0.0595812	0.238736	-0.0257293	0.731377	0.895971	0.164376	0.119444	0.479499
ENSG00000047230	CTPS2	protein_coding	5510	5.47384	4.62824	4.63802	0.0152991	0.00835005	0.0387095	0.463287	0.634554	0.594908	0.0176666	0.0144627	0.0471757	0.00362667	0.981127	1	2.14967	0.0518098	0.244478	-2.14605	0.0543244	0.341992
ENSG00000047249	ATP6V1H	protein_coding	5090	4.95097	4.98976	5.73667	17.2121	18.7333	19.1812	0.519855	0.228684	0.380804	1.78832	0.850659	1.44925	0.20042	0.0297502	0.157629	0.0355928	0.687964	0.872724	0.164827	0.193937	0.579118
ENSG00000047315	POLR2B	protein_coding	5901	54.3049	53.9269	53.1882	51.5748	52.7324	55.6881	2.12977	1.6749	1.3165	5.39172	0.671293	4.60188	-0.0198071	0.754825	0.901872	0.0787113	0.258354	0.544087	-0.0985185	0.296918	0.68518
ENSG00000047346	FAM214A	protein_coding	9832	4.6199	3.06416	2.49421	4.75482	3.81263	3.33211	0.382431	0.25331	0.277297	0.515996	0.286763	0.495284	-0.294291	0.00900454	0.0746217	-0.189221	0.106822	0.351488	-0.105069	0.503811	0.828337
ENSG00000047365	ARAP2	protein_coding	12428	0.0853117	0.0741179	0.174773	0.89102	0.774266	0.777407	0.0310724	0.0182261	0.0549222	0.0934522	0.108125	0.0947942	1.24899	5.87119e-05	0.0016661	0.00823685	0.967833	1	1.24076	0.000872236	0.0279526
ENSG00000047410	TPR	protein_coding	12350	30.887	27.1296	24.8497	38.555	35.5438	32.5801	1.16707	0.467298	1.0363	1.70623	0.480751	2.89853	-0.126648	0.0327006	0.166877	-0.124653	0.0497908	0.239976	-0.00199472	0.981034	0.999922
ENSG00000047578	KIAA0556	protein_coding	9784	1.23432	1.02995	1.11993	1.96741	1.60626	1.36936	0.0854378	0.0972702	0.135566	0.218739	0.193859	0.270493	0.122671	0.368549	0.643294	-0.208806	0.157349	0.425068	0.331477	0.102772	0.453727
ENSG00000047579	DTNBP1	protein_coding	3052	10.5568	11.1039	12.2971	9.96221	11.1514	11.3096	0.585042	0.653559	0.325193	1.07532	0.892508	0.44552	0.147062	0.0876586	0.299788	0.0224614	0.809816	0.933179	0.124601	0.324607	0.709091
ENSG00000047597	XK	protein_coding	5206	0.00693361	0.00533896	0.0147135	3.63473	3.20748	3.76466	0.0138672	0.0106779	0.0294269	0.724518	0.526382	0.348544	0.805117	0.520439	0.761424	0.237889	0.270536	0.556687	0.567229	0.632744	0.893613
ENSG00000047621	C12orf4	protein_coding	4939	9.55387	7.75617	9.04953	3.99183	3.29551	3.81285	0.518676	0.689661	0.826505	1.17155	0.310668	0.48404	0.225403	0.0746248	0.273792	0.221903	0.146703	0.40859	0.00350039	0.98588	0.999922
ENSG00000047644	WWC3	protein_coding	7114	14.6584	13.2756	14.0363	6.38322	5.70485	5.59516	0.630927	0.598465	1.04344	0.193209	0.329385	0.815747	0.0804567	0.296145	0.574295	-0.0231085	0.796425	0.928361	0.103565	0.381617	0.752497
ENSG00000047648	ARHGAP6	protein_coding	7885	0.32216	0.174907	0.224302	0.00531218	0.0172935	0.00837663	0.0418356	0.10047	0.0348347	0.0106244	0.00832171	0.0167533	0.352389	0.377725	0.651884	-1.26912	0.265891	0.551921	1.62151	0.183707	0.56896
ENSG00000047849	MAP4	protein_coding	14943	7.99573	8.82252	8.03542	12.3585	13.5803	11.8866	0.653215	0.228788	0.39853	0.306353	0.958136	0.698133	-0.134244	0.0413643	0.192282	-0.191407	0.00813506	0.099602	0.0571628	0.541049	0.844518
ENSG00000047932	GOPC	protein_coding	4628	12.3455	12.337	12.4958	22.1142	20.7648	23.0217	1.32866	0.367221	0.664952	0.834102	0.606658	1.39674	0.0181826	0.800682	0.921324	0.14919	0.0586258	0.260113	-0.131008	0.218044	0.609385
ENSG00000048028	USP28	protein_coding	5719	30.6222	25.9277	21.7399	17.9915	18.143	16.9444	4.29585	1.66614	0.916337	1.21643	0.360049	1.5265	-0.254286	0.00314798	0.0360971	-0.0957836	0.283364	0.570941	-0.158503	0.190331	0.575411
ENSG00000048052	HDAC9	protein_coding	16827	14.9017	10.408	11.7768	10.6394	9.0644	9.33093	0.722705	0.623206	0.878281	0.9041	0.467204	0.762287	0.178747	0.0151073	0.103595	0.0441655	0.566111	0.801153	0.134582	0.200739	0.587662
ENSG00000048140	TSPAN17	protein_coding	5215	3.55898	4.08023	3.91109	2.7178	3.36315	2.47223	0.408792	0.167435	0.313706	0.424629	0.251825	0.549313	-0.0634813	0.608377	0.823867	-0.444182	0.00394238	0.0681331	0.3807	0.0518021	0.335234
ENSG00000048162	NOP16	protein_coding	2862	17.2549	21.1012	27.3676	20.9638	22.7987	24.6409	1.0227	1.95191	2.1373	0.743544	1.42975	0.999525	0.373988	2.05533e-05	0.000725676	0.114211	0.171509	0.443527	0.259777	0.0248583	0.234263
ENSG00000048392	RRM2B	protein_coding	5548	5.48846	5.18829	4.28482	20.4692	20.3852	20.5942	0.440647	0.633441	0.708303	2.93242	1.7405	1.75811	-0.271595	0.0218146	0.131581	0.0165461	0.881754	0.965086	-0.288141	0.0772568	0.400548
ENSG00000048405	ZNF800	protein_coding	5793	4.07573	4.42456	4.95109	10.3265	9.71684	10.3668	0.427876	0.493814	0.545364	1.00647	1.1616	0.747615	0.164819	0.118344	0.354213	0.095781	0.374805	0.651998	0.0690383	0.643138	0.898134
ENSG00000048462	TNFRSF17	protein_coding	1118	14.776	8.3995	6.00425	1.5146	1.29456	2.79083	1.57795	1.10224	1.00238	0.630377	0.367468	0.655869	-0.491554	0.0104673	0.0819144	1.15833	0.000220594	0.0137256	-1.64989	2.26797e-05	0.00175675
ENSG00000048471	SNX29	protein_coding	11298	7.02191	6.54195	5.64608	3.32101	3.08393	3.22688	0.254875	0.662473	0.414753	0.182583	0.0341685	0.282801	-0.211446	0.0100719	0.0802633	0.0661266	0.466136	0.727142	-0.277573	0.0256077	0.237486
ENSG00000048544	MRPS10	protein_coding	2110	73.8073	73.8852	77.2692	41.0464	41.2379	49.3089	2.15768	5.85755	6.64016	4.10161	1.7691	2.33625	0.0651238	0.366531	0.641602	0.259955	0.00276072	0.0564868	-0.194831	0.077621	0.401159
ENSG00000048649	RSF1	protein_coding	15740	14.4975	13.1284	11.3485	10.4623	9.53298	9.74314	0.945878	0.262121	0.642746	0.784602	0.0865547	1.27272	-0.209887	0.00634557	0.0588939	0.034955	0.659662	0.855791	-0.244842	0.0284108	0.249758
ENSG00000048707	VPS13D	protein_coding	20023	3.39084	3.0298	2.97911	10.0082	8.61028	7.58701	0.254798	0.290244	0.481249	0.991847	0.677045	1.00114	-0.0227743	0.822925	0.932895	-0.179308	0.097252	0.335603	0.156533	0.290672	0.679653
ENSG00000048740	CELF2	protein_coding	10978	14.6766	17.7165	19.3387	6.80108	7.34406	7.10142	0.60694	1.33443	1.8926	0.312795	0.764571	0.554925	0.126824	0.0937984	0.311422	-0.0439981	0.602138	0.82233	0.170822	0.134499	0.504073
ENSG00000048828	FAM120A	protein_coding	7204	45.0573	48.2839	46.2057	41.5641	41.2215	39.6254	2.2277	1.62459	0.979454	1.37342	1.22499	1.91093	-0.0635396	0.227552	0.502573	-0.056695	0.320686	0.605171	-0.00684456	0.9291	0.999922
ENSG00000048991	R3HDM1	protein_coding	7898	21.0278	20.033	20.8086	14.1656	13.7608	14.7221	0.622629	0.807008	1.48722	0.474084	0.464235	1.55919	0.055496	0.402545	0.673327	0.0998551	0.17868	0.451443	-0.0443591	0.652609	0.902656
ENSG00000049089	COL9A2	protein_coding	4151	0.437923	0.430957	0.696667	0.969726	0.90251	0.49083	0.0823986	0.0541475	0.110638	0.216924	0.0921535	0.196482	0.690421	0.00861651	0.0724533	-0.852286	0.003599	0.0647954	1.54271	0.000202976	0.00936652
ENSG00000049167	ERCC8	protein_coding	4847	3.93866	4.16673	4.22559	3.5106	3.91393	4.10091	0.272691	0.112666	0.295626	0.614464	0.114666	0.146447	0.0195794	0.849168	0.94489	0.065102	0.573333	0.806247	-0.0455226	0.768446	0.95284
ENSG00000049192	ADAMTS6	protein_coding	8567	1.91769	1.73371	1.37911	4.47874	3.39074	3.16673	0.199527	0.0878107	0.135714	0.529154	0.623704	0.77355	-0.327297	0.0279116	0.15243	-0.0809092	0.578577	0.809506	-0.246387	0.232533	0.628826
ENSG00000049239	H6PD	protein_coding	9321	3.12237	3.11763	2.86579	6.35691	5.78777	5.85054	0.36765	0.246059	0.270284	0.704891	0.425967	0.585025	-0.118503	0.247514	0.524827	0.0194	0.85451	0.95195	-0.137903	0.350134	0.727285
ENSG00000049245	VAMP3	protein_coding	2760	11.5139	10.9688	12.3134	21.6764	21.203	24.397	0.720881	0.216474	0.241126	1.98686	0.844108	2.01667	0.166901	0.0433699	0.198028	0.20567	0.018995	0.152906	-0.0387688	0.737403	0.940468
ENSG00000049246	PER3	protein_coding	8099	0.64032	0.608776	0.618362	0.475105	0.468825	0.447131	0.0828054	0.0908219	0.0760085	0.0895704	0.200032	0.202142	0.0210117	0.929903	0.979784	-0.107762	0.708626	0.884297	0.128774	0.730952	0.937868
ENSG00000049249	TNFRSF9	protein_coding	6331	0	0.327225	1.16172	0.0621413	0.0273844	0.0597455	0	0.0786079	0.134009	0.0310741	0.0345989	0.0176391	1.8159	9.49437e-07	5.3585e-05	1.13451	0.108949	0.355635	0.681395	0.421082	0.780198
ENSG00000049323	LTBP1	protein_coding	7329	4.94546	3.03883	2.82085	6.37523	3.89488	4.34494	0.628238	0.257005	0.214857	0.796122	0.274334	0.191038	-0.106807	0.309018	0.586219	0.161333	0.155718	0.421862	-0.26814	0.086704	0.422153
ENSG00000049449	RCN1	protein_coding	7225	0.869475	1.46602	1.8821	5.10459	5.13905	5.52509	0.0894067	0.11364	0.1916	0.713652	0.157286	0.774641	0.361507	0.00493693	0.049699	0.108931	0.355602	0.636371	0.252575	0.138695	0.509058
ENSG00000049541	RFC2	protein_coding	2211	53.9087	53.2407	63.6857	45.9321	45.548	52.1521	2.35061	3.30619	2.77826	3.50979	2.09007	3.69118	0.257982	0.000485188	0.00886417	0.196627	0.0112477	0.117842	0.0613552	0.536142	0.841863
ENSG00000049618	ARID1B	protein_coding	44058	2.95958	2.46164	2.22544	5.43798	4.94671	4.86301	0.200925	0.195853	0.149936	0.200812	0.349115	0.163787	-0.146288	0.0359356	0.176847	-0.0244287	0.731953	0.896238	-0.121859	0.219459	0.611508
ENSG00000049656	CLPTM1L	protein_coding	6557	20.8771	24.3832	27.6021	36.0764	39.8491	41.4105	0.454344	1.16022	1.74231	2.16572	1.88945	3.59895	0.178154	0.00863582	0.0725184	0.0552068	0.424478	0.692726	0.122947	0.19617	0.581843
ENSG00000049759	NEDD4L	protein_coding	17455	1.91942	1.46269	1.90487	8.94181	7.97135	8.04463	0.177687	0.0630927	0.129166	0.909995	0.350617	0.866352	0.382782	0.000134094	0.00328344	0.0156052	0.856758	0.952846	0.367177	0.00534674	0.0975652
ENSG00000049768	FOXP3	protein_coding	2647	0.231473	0.229663	0.259781	0.108642	0.177388	0.148737	0.153313	0.174836	0.136853	0.0798116	0.140981	0.0798223	0.181981	0.764935	0.906011	-0.142468	0.857708	0.953224	0.324449	0.745916	0.944942
ENSG00000049769	PPP1R3F	protein_coding	4173	2.42052	2.27623	2.76195	0.979752	0.799043	0.922822	0.39212	0.220057	0.26205	0.28107	0.156483	0.377882	0.274729	0.155627	0.412775	0.225366	0.388032	0.663039	0.0493629	0.879005	0.992061
ENSG00000049860	HEXB	protein_coding	5067	1.57696	1.91886	2.99469	7.59568	7.73774	8.30517	0.113151	0.0530812	0.476049	0.973412	0.423013	1.21393	0.637951	1.28416e-05	0.000481385	0.108333	0.367801	0.645853	0.529618	0.00401696	0.0830065
ENSG00000049883	PTCD2	protein_coding	12115	2.38052	2.45703	2.32974	1.86652	1.6599	1.85454	0.159543	0.207278	0.0891109	0.298606	0.0493485	0.158791	-0.0764821	0.43836	0.702097	0.165548	0.149496	0.412387	-0.24203	0.113168	0.470715
ENSG00000050030	KIAA2022	protein_coding	11757	1.88935	1.68437	1.3134	2.07767	1.61697	1.76242	0.237215	0.195267	0.130163	0.0557773	0.0884798	0.445096	-0.356234	0.0103435	0.0813365	0.139693	0.336163	0.619573	-0.495927	0.0156154	0.184637
ENSG00000050130	JKAMP	protein_coding	4350	3.65454	3.75014	3.92637	8.35306	8.09609	8.28669	0.458849	0.18707	0.463504	0.781248	0.305538	0.720949	0.0671159	0.529233	0.767697	0.0369396	0.735241	0.898475	0.0301764	0.842926	0.982022
ENSG00000050327	ARHGEF5	protein_coding	5818	0.0795126	0.0847274	0.168769	0	0	0	0.0273835	0.0436642	0.0206847	0	0	0	0.962187	0.0489827	0.213265	0	1	1	0.962187	0.999609	0.999922
ENSG00000050344	NFE2L3	protein_coding	4249	8.26351	9.48916	15.3926	4.26625	3.35444	3.79866	0.598139	0.4001	0.99164	0.344409	0.680065	0.553966	0.697128	6.553e-08	5.37771e-06	0.187358	0.141869	0.401604	0.50977	0.00298881	0.0690656
ENSG00000050393	MCUR1	protein_coding	6057	10.5982	10.5234	11.8294	13.8581	14.314	16.2915	0.766347	0.206896	0.826956	0.529725	1.14934	0.88407	0.168482	0.0222105	0.133018	0.187742	0.0186262	0.151591	-0.0192602	0.852541	0.985704
ENSG00000050405	LIMA1	protein_coding	6317	2.50135	3.034	4.63702	1.11276	1.13591	1.59559	0.245373	0.393886	0.354905	0.266506	0.289628	0.190429	0.61491	9.80209e-05	0.00255258	0.50096	0.0077407	0.0972063	0.11395	0.612735	0.881577
ENSG00000050426	LETMD1	protein_coding	6032	5.49633	5.42464	4.58119	14.5039	14.5185	13.6717	0.243726	0.249839	0.567896	0.818704	0.438003	0.937156	-0.240508	0.00592491	0.0562904	-0.0846752	0.312924	0.599093	-0.155833	0.188659	0.573187
ENSG00000050438	SLC4A8	protein_coding	17980	0.361557	0.284457	0.229111	0.019096	0.0183875	0.0173637	0.0601926	0.0732385	0.0204302	0.0165614	0.0192421	0.0124375	-0.308841	0.301812	0.57903	-0.0428439	0.954142	0.997259	-0.265997	0.746855	0.945057
ENSG00000050555	LAMC3	protein_coding	7594	0.752972	0.674925	0.724921	0.0382737	0.0525237	0.0304502	0.0830712	0.0735231	0.0625738	0.0276935	0.0147924	0.0276083	0.0987464	0.657158	0.851636	-0.748227	0.206623	0.484996	0.846973	0.182094	0.566971
ENSG00000050748	MAPK9	protein_coding	8955	8.33238	7.45536	8.23935	7.96202	7.57614	8.2095	0.56454	0.491641	0.267505	1.06453	0.409192	0.687795	0.145169	0.0828921	0.29017	0.117583	0.19626	0.473002	0.0275868	0.819949	0.971319
ENSG00000050820	BCAR1	protein_coding	9178	1.55499	1.54978	2.09163	0.249471	0.167026	0.266005	0.219542	0.292349	0.265165	0.0583886	0.0385541	0.159326	0.426453	0.051112	0.21834	0.566189	0.147587	0.409187	-0.139736	0.74687	0.945057
ENSG00000051009	FAM160A2	protein_coding	4736	3.14533	3.01769	2.70264	3.60745	4.02682	3.17823	0.231477	0.267238	0.268571	0.466073	0.369452	0.426564	-0.159304	0.193981	0.463651	-0.345833	0.0126715	0.125748	0.186529	0.301474	0.689311
ENSG00000051108	HERPUD1	protein_coding	5155	35.5481	66.9291	130.669	14.8133	15.2859	17.8139	3.79407	0.371675	1.9266	0.995318	0.371514	3.03298	0.965168	1.72712e-13	6.09793e-11	0.215638	0.0207666	0.158884	0.74953	3.99794e-07	6.81986e-05
ENSG00000051128	HOMER3	protein_coding	3422	0.966028	0.829339	0.765907	0.730144	0.882422	0.763139	0.0952967	0.12261	0.146327	0.145172	0.162734	0.228849	-0.110916	0.631604	0.83701	-0.227624	0.387835	0.662927	0.116709	0.73859	0.941043
ENSG00000051180	RAD51	protein_coding	3046	20.4093	18.3969	17.5519	18.2339	17.6957	20.4525	0.763444	0.713661	2.41105	1.26213	1.22427	1.01309	-0.0656466	0.421242	0.68863	0.20753	0.0258236	0.174689	-0.273177	0.0295851	0.254627
ENSG00000051341	POLQ	protein_coding	9400	15.4688	13.5251	11.8104	14.8281	12.9862	11.5833	0.84854	0.406049	0.874771	0.375606	0.42532	1.34006	-0.194663	0.00828779	0.0705299	-0.162151	0.039352	0.215217	-0.0325127	0.752432	0.947059
ENSG00000051382	PIK3CB	protein_coding	7850	3.61338	3.61491	3.59129	7.29986	7.2399	7.57841	0.20099	0.38701	0.23951	0.803337	0.676732	0.884549	-0.0065491	0.947737	0.989032	0.0703332	0.500316	0.753252	-0.0768823	0.594682	0.873683
ENSG00000051523	CYBA	protein_coding	3357	35.2177	41.5391	44.5599	24.5688	30.9774	25.268	5.47596	3.86784	3.63882	6.36837	6.28857	7.21633	0.0997276	0.539737	0.774873	-0.304161	0.099746	0.339549	0.403889	0.103831	0.455332
ENSG00000051596	THOC3	protein_coding	3453	8.98018	10.1883	10.0057	9.49778	10.0113	9.06825	1.213	1.91851	1.85589	1.65651	2.29899	2.19628	-0.0328468	0.840327	0.940913	-0.147027	0.419836	0.688232	0.11418	0.640261	0.896949
ENSG00000051620	HEBP2	protein_coding	10356	3.41033	3.0322	2.85387	2.62123	2.78621	2.85815	0.210926	0.19309	0.179649	0.107017	0.303299	0.215894	-0.087764	0.320195	0.598366	0.035796	0.714073	0.887011	-0.12356	0.349628	0.726932
ENSG00000051825	MPHOSPH9	protein_coding	10304	9.1181	7.91208	7.09832	9.29962	8.37216	7.93943	0.753875	0.15402	0.449561	0.612677	0.584527	0.619451	-0.156752	0.0392843	0.186438	-0.0725971	0.367562	0.645763	-0.0841552	0.44079	0.791808
ENSG00000052126	PLEKHA5	protein_coding	12558	0.00203366	0	0.00762445	3.5524	3.38633	3.16163	0.00406733	0	0.0152489	0.416386	0.495255	0.482847	3.27495	0.047791	0.210446	-0.0909229	0.588979	0.815526	3.36587	0.0439876	0.308486
ENSG00000052723	SIKE1	protein_coding	5894	23.6712	21.1436	21.6394	15.7812	15.0525	16.2497	1.71331	1.5113	1.62392	1.05466	0.659756	1.3632	0.0341087	0.642141	0.843484	0.11366	0.169926	0.441824	-0.0795513	0.469629	0.808288
ENSG00000052749	RRP12	protein_coding	8529	16.6794	21.3877	21.3995	11.4762	12.0366	11.3193	0.639059	0.756651	1.6159	1.2197	0.490317	0.938554	0.000192425	0.997833	1	-0.0864726	0.280033	0.567316	0.0866651	0.417649	0.779058
ENSG00000052795	FNIP2	protein_coding	10868	0.792928	0.725343	0.667425	0.0449726	0.029383	0.00460919	0.0784827	0.0554003	0.120533	0.0523574	0.00660951	0.00921838	-0.119721	0.618422	0.82863	-2.43454	0.0226351	0.16476	2.31482	0.0349892	0.276525
ENSG00000052802	MSMO1	protein_coding	2892	24.4409	22.8255	32.113	15.9094	19.2859	20.4573	3.64902	3.45495	3.62983	1.53641	1.70375	3.62242	0.493877	0.000157033	0.00370773	0.0808306	0.532929	0.776696	0.413046	0.0222134	0.223166
ENSG00000052841	TTC17	protein_coding	11284	6.20369	6.11297	5.9649	7.14344	6.51747	6.35994	0.39329	0.500911	0.689099	0.471816	0.184513	0.582159	-0.0329367	0.69185	0.869581	-0.0326843	0.719154	0.890383	-0.000252435	0.998361	0.999922
ENSG00000053108	FSTL4	protein_coding	6734	0.0234746	0.0199881	0.03442	0.0455244	0.106991	0.103968	0.0194679	0.0185918	0.024252	0.0458286	0.0149158	0.0990974	0.741112	0.434753	0.699183	-0.0234089	0.974231	1	0.764521	0.516395	0.833951
ENSG00000053254	FOXN3	protein_coding	11033	15.7318	12.7797	12.8678	6.33728	5.68506	5.66019	0.751516	0.343795	0.539463	0.534746	0.505846	0.753079	0.0100124	0.894152	0.9665	-0.00729888	0.932626	0.987732	0.0173113	0.879864	0.992061
ENSG00000053371	AKR7A2	protein_coding	1781	16.3845	16.5291	17.04	26.231	29.6023	27.803	1.15561	1.43315	1.02183	3.13739	1.7329	2.83461	0.0409678	0.665483	0.855675	-0.0946681	0.347267	0.630264	0.135636	0.328389	0.711342
ENSG00000053372	MRTO4	protein_coding	2822	47.3272	51.7745	58.4124	49.8757	57.369	61.1435	3.04502	2.2853	2.97823	1.52919	0.429005	5.01509	0.173661	0.00890273	0.0741422	0.0937525	0.175505	0.44796	0.0799084	0.390191	0.759471
ENSG00000053438	NNAT	protein_coding	1297	1.47146	1.24372	1.08498	0.457803	0.30094	0.265315	0.378205	0.349747	0.356072	0.306215	0.202468	0.191388	-0.194629	0.647422	0.846028	-0.212693	0.767931	0.914386	0.0180639	0.979153	0.999922
ENSG00000053501	USE1	protein_coding	2431	4.38462	4.93559	5.10106	9.73379	10.6541	10.5902	0.143378	0.59551	0.42832	0.76936	1.46374	0.790545	0.0516881	0.650182	0.847301	-0.0149009	0.897899	0.971992	0.0665891	0.68245	0.917305
ENSG00000053524	MCF2L2	protein_coding	20568	0.0164386	0.0195039	0.0411927	0.0300547	0.0251925	0.0213284	0.00614834	0.0119802	0.0060203	0.0109336	0.0100716	0.0197464	1.10811	0.0292918	0.156515	-0.34789	0.559705	0.797136	1.456	0.0659909	0.375206
ENSG00000053702	NRIP2	protein_coding	2803	1.82835	1.49531	0.974445	0.532731	0.451404	0.29669	0.3813	0.519399	0.172184	0.199948	0.190868	0.142373	-0.626337	0.0321611	0.165179	-0.577742	0.186162	0.461362	-0.0485958	0.930722	0.999922
ENSG00000053770	AP5M1	protein_coding	13034	4.29863	4.39175	4.22121	6.65705	6.6628	7.56985	0.641554	0.300212	0.0931076	0.82583	0.296887	0.524791	-0.0564914	0.532307	0.76965	0.18478	0.0623603	0.267747	-0.241271	0.074851	0.395954
ENSG00000053900	ANAPC4	protein_coding	7494	5.9445	5.11429	5.53637	6.88504	7.24098	7.55705	0.590399	0.294605	0.522671	1.01612	1.0405	0.722824	0.11488	0.270815	0.549352	0.0640178	0.565856	0.801009	0.0508624	0.737532	0.940468
ENSG00000053918	KCNQ1	protein_coding	3971	0.660716	0.5251	0.662698	0.609196	0.940899	0.635789	0.109874	0.134231	0.256628	0.233883	0.0845553	0.139993	0.34323	0.225342	0.500241	-0.55798	0.0736211	0.292519	0.90121	0.0355378	0.277913
ENSG00000054116	TRAPPC3	protein_coding	3527	9.31385	9.38728	9.12152	14.0675	14.3171	14.9721	0.515719	0.726716	0.932065	1.27912	0.943381	1.06873	-0.0397989	0.658324	0.8521	0.062472	0.514974	0.763286	-0.102271	0.437982	0.790564
ENSG00000054118	THRAP3	protein_coding	4736	67.1949	66.3056	62.4893	63.3737	60.7912	59.6502	2.07545	1.27407	2.73062	3.55515	0.392188	4.22748	-0.0855914	0.130247	0.372535	-0.0262629	0.663798	0.858634	-0.0593285	0.471265	0.809505
ENSG00000054148	PHPT1	protein_coding	1612	11.18	12.2738	13.1323	20.6738	23.7623	21.8702	1.02666	0.24497	0.703664	3.17628	0.672889	2.98009	0.0989365	0.357291	0.632809	-0.120342	0.286011	0.573837	0.219279	0.162695	0.541792
ENSG00000054219	LY75	protein_coding	8798	0.85984	1.13561	1.19057	0.374712	0.546476	0.528509	0.0485701	0.140059	0.0762679	0.0593426	0.109548	0.0521552	0.0713041	0.614025	0.826255	-0.03439	0.849037	0.949927	0.105694	0.645263	0.899121
ENSG00000054267	ARID4B	protein_coding	11073	9.25257	8.0601	8.09121	8.39722	8.32167	8.11678	0.469751	0.241912	0.311945	0.282927	0.173038	1.4082	0.00582637	0.94208	0.985914	-0.0391777	0.656127	0.853963	0.045004	0.705511	0.92586
ENSG00000054277	OPN3	protein_coding	3716	4.24602	5.65604	5.11418	2.72093	2.89595	3.15004	0.934938	0.37086	0.420703	0.486058	0.395996	0.726667	-0.146576	0.310815	0.587426	0.127923	0.460748	0.723093	-0.274499	0.227064	0.622703
ENSG00000054282	SDCCAG8	protein_coding	5322	2.59941	2.36059	2.86283	2.72041	2.69524	2.81619	0.175474	0.158863	0.28919	0.179719	0.209451	0.510443	0.278952	0.0245342	0.141181	0.0787057	0.551529	0.791579	0.200246	0.263621	0.655254
ENSG00000054392	HHAT	protein_coding	6641	0.102045	0.088259	0.104788	0	0.0175488	0.0198915	0.0336279	0.0343732	0.0311889	0	0.0303954	0.039783	0.238831	0.688753	0.867844	0.0520421	0.966704	1	0.186789	0.899391	0.99684
ENSG00000054523	KIF1B	protein_coding	17720	3.0818	2.64158	2.3584	6.73155	6.33355	6.40006	0.260603	0.0879421	0.276496	0.563457	0.229339	0.85378	-0.161617	0.083699	0.291851	0.0164724	0.861324	0.954847	-0.178089	0.18108	0.565847
ENSG00000054598	FOXC1	protein_coding	3926	3.74619	4.25336	5.03323	4.92082	4.64128	4.66692	0.099706	0.373697	0.73468	0.942146	0.041957	0.35253	0.243542	0.0505429	0.217131	0.0104313	0.938079	0.990158	0.23311	0.202268	0.589864
ENSG00000054611	TBC1D22A	protein_coding	5315	3.71213	3.78609	3.70881	6.61472	6.43409	6.44314	0.377885	0.472293	0.250677	0.43704	0.572703	0.739354	-0.0329282	0.75802	0.903406	-0.00559464	0.960274	0.99946	-0.0273336	0.86007	0.987639
ENSG00000054654	SYNE2	protein_coding	31374	4.20616	3.26828	2.96936	4.34832	3.63422	3.23705	0.624473	0.40484	0.523266	1.5539	0.696211	0.976059	-0.136479	0.467985	0.724182	-0.157893	0.44055	0.707063	0.021414	0.938367	0.999922
ENSG00000054690	PLEKHH1	protein_coding	10817	0.266144	0.282511	0.259273	0.0322827	0.00430956	0.0167252	0.121161	0.0423463	0.0930509	0.0322823	0.00746438	0.0228367	-0.106992	0.786583	0.91579	1.76499	0.211214	0.490388	-1.87199	0.201875	0.589171
ENSG00000054793	ATP9A	protein_coding	8317	0.00741074	0.0171107	0.0404308	0.316454	0.258032	0.219717	0.00880469	0.0252465	0.0289686	0.0717505	0.0488833	0.0760488	1.03286	0.18496	0.450733	-0.207193	0.682315	0.869473	1.24005	0.182514	0.567465
ENSG00000054965	FAM168A	protein_coding	7887	9.56622	8.49916	8.60655	10.6949	10.0324	9.59621	0.396013	0.563973	0.42168	0.680676	0.629268	0.348343	0.0182553	0.789183	0.916696	-0.0638436	0.393078	0.666415	0.0820989	0.418362	0.77949
ENSG00000054967	RELT	protein_coding	6322	2.09454	2.5657	3.36723	7.15751	7.69538	5.53528	0.197843	0.469774	0.0832765	1.7532	1.22697	1.07816	0.384613	0.0199584	0.124162	-0.486114	0.0049206	0.0778172	0.870728	0.000517402	0.0186212
ENSG00000054983	GALC	protein_coding	6825	0.455743	0.407593	0.51399	3.78755	3.40906	3.85333	0.086872	0.0836198	0.120328	0.544474	0.422597	0.196982	0.340623	0.0827537	0.29002	0.180534	0.233904	0.514658	0.160089	0.509853	0.831016
ENSG00000055044	NOP58	protein_coding	3299	91.6392	103.442	113.161	57.5172	60.3801	71.227	3.88159	4.86357	5.31484	6.87742	3.63346	5.70852	0.129758	0.06898	0.260298	0.239677	0.00360212	0.0647954	-0.109919	0.29096	0.67994
ENSG00000055070	SZRD1	protein_coding	4747	23.1235	23.3579	27.0274	41.2621	47.5803	45.7148	1.00069	1.32	1.39464	1.29768	1.56078	3.91851	0.209536	0.00222426	0.028337	-0.0583136	0.389615	0.664025	0.267849	0.00647172	0.108524
ENSG00000055118	KCNH2	protein_coding	5877	3.20589	2.17658	1.77795	3.0695	5.37154	4.74173	0.300847	0.225025	0.0939026	0.465589	1.01141	0.870587	-0.288053	0.0465734	0.207415	-0.182876	0.19586	0.472687	-0.105177	0.595344	0.873792
ENSG00000055130	CUL1	protein_coding	3548	66.6865	67.2605	66.9862	45.5232	45.0538	46.5018	1.25838	2.45759	2.72792	3.84971	0.504085	2.50983	-0.00569386	0.921958	0.976948	0.0463193	0.471737	0.730897	-0.0520132	0.548833	0.849637
ENSG00000055147	FAM114A2	protein_coding	6543	3.26614	2.82118	2.91214	5.53149	5.12608	6.23949	0.12297	0.326461	0.233903	0.780807	0.468714	0.690633	0.0489372	0.658821	0.852252	0.280623	0.0198989	0.155484	-0.231686	0.15336	0.52814
ENSG00000055163	CYFIP2	protein_coding	10498	51.7463	48.2208	44.2823	72.2762	87.5557	82.9564	0.48525	1.65194	2.36028	2.62989	4.71454	3.34495	-0.122756	0.0229865	0.135464	-0.0777526	0.168316	0.439531	-0.0450033	0.554427	0.853725
ENSG00000055208	TAB2	protein_coding	6010	10.8816	10.3824	12.9108	26.773	25.9702	25.7155	0.475966	0.877866	0.388988	2.87	0.0617961	1.60787	0.315818	0.000143723	0.003469	-0.013098	0.864768	0.956427	0.328916	0.00388481	0.0814554
ENSG00000055211	GINM1	protein_coding	2248	3.36129	3.7736	4.09289	13.0555	13.6014	15.275	0.341968	0.589174	0.396341	1.72093	1.16283	1.73207	0.117289	0.378747	0.65247	0.172291	0.176573	0.448733	-0.0550015	0.763477	0.951808
ENSG00000055332	EIF2AK2	protein_coding	10753	10.4248	20.94	21.4602	6.29897	6.06511	6.37821	0.730892	0.915544	1.35524	0.304013	0.593182	0.801717	0.0352761	0.636268	0.839984	0.0795248	0.359653	0.63885	-0.0442487	0.697878	0.923022
ENSG00000055483	USP36	protein_coding	9235	14.0666	18.0969	19.2854	12.2518	12.4397	10.3732	1.48123	1.34393	0.219248	1.03934	0.146237	1.16878	0.0913905	0.238783	0.515309	-0.260099	0.00445036	0.0730892	0.351489	0.00429552	0.0860351
ENSG00000055609	KMT2C	protein_coding	20114	14.52	12.8407	12.0711	12.7697	10.7318	10.0335	1.01585	1.32822	1.49568	1.83207	1.04239	1.57189	-0.0887083	0.390674	0.662799	-0.0943111	0.403185	0.674796	0.00560286	0.970627	0.999922
ENSG00000055732	MCOLN3	protein_coding	6623	0.0210237	0.0133482	0.0156992	0.766914	0.64539	0.455318	0.0235215	0.0198248	0.0184416	0.119576	0.0461402	0.168673	0.172932	0.859174	0.948274	-0.478421	0.222011	0.502574	0.651353	0.554788	0.853725
ENSG00000055917	PUM2	protein_coding	6978	57.836	55.4759	52.9141	45.7342	43.0933	47.1878	3.28035	2.17028	2.60511	3.30524	0.607346	2.28895	-0.0680656	0.245888	0.522449	0.131487	0.0447144	0.228724	-0.199553	0.025849	0.237715
ENSG00000055950	MRPL43	protein_coding	3573	9.41203	8.95571	9.38403	6.39257	8.42851	7.51222	0.929811	0.180055	0.961137	1.11254	0.965034	1.05071	0.0644555	0.561572	0.790722	-0.174099	0.16832	0.439531	0.238554	0.15898	0.53696
ENSG00000056050	HPF1	protein_coding	1436	27.0832	24.2173	25.9547	14.4229	13.864	13.8504	2.92485	1.66554	0.878229	2.07971	1.5104	2.17451	0.0997519	0.345277	0.620648	0.002215	0.985757	1	0.0975369	0.54956	0.850242
ENSG00000056097	ZFR	protein_coding	6792	42.7342	42.8341	43.4021	36.4269	35.0841	39.0741	1.00277	2.58169	0.778344	4.56775	2.84669	3.01087	0.0188676	0.790255	0.917041	0.156748	0.0502944	0.241407	-0.137881	0.195288	0.580093
ENSG00000056277	ZNF280C	protein_coding	4634	6.47069	6.13355	6.46153	5.41247	5.02062	4.88247	0.502399	0.458806	0.483404	0.562481	0.816454	0.493631	0.0753626	0.469215	0.725272	-0.0364667	0.757992	0.909404	0.111829	0.478828	0.814699
ENSG00000056558	TRAF1	protein_coding	6449	1.90282	4.26961	12.7091	0.384476	0.323608	0.65893	0.242372	0.420469	0.44836	0.177162	0.0773888	0.216304	1.57295	1.59239e-12	4.47697e-10	0.977928	0.000511442	0.0219963	0.595021	0.0487605	0.325018
ENSG00000056586	RC3H2	protein_coding	11545	21.2336	18.8685	18.6717	15.5248	13.7453	14.8115	0.91736	0.54973	1.31708	1.1037	0.559052	1.02262	-0.0148535	0.81287	0.928174	0.108014	0.12504	0.379824	-0.122867	0.193876	0.579118
ENSG00000056736	IL17RB	protein_coding	3038	1.03394	0.839774	0.924709	2.51469	2.23871	2.53779	0.0767194	0.157063	0.261706	0.397483	0.330349	0.87294	0.131477	0.59244	0.812752	0.190097	0.415496	0.685404	-0.05862	0.862807	0.988561
ENSG00000056972	TRAF3IP2	protein_coding	6553	0.180997	0.189472	0.206	0.403402	0.498318	0.623076	0.0443943	0.0759564	0.0362085	0.11577	0.12808	0.178777	0.106281	0.745783	0.896335	0.346649	0.262833	0.548876	-0.240368	0.593929	0.873683
ENSG00000057019	DCBLD2	protein_coding	11274	1.85365	1.61708	1.72654	0.0342368	0.0284728	0.0387523	0.272922	0.136978	0.241149	0.0175067	0.0177566	0.0682411	0.0959905	0.629795	0.836531	0.277432	0.709494	0.884726	-0.181441	0.810991	0.967545
ENSG00000057252	SOAT1	protein_coding	7005	9.17031	9.64572	11.0395	9.32704	9.65622	9.61583	0.640219	0.67089	0.460447	0.781135	0.368888	1.3113	0.19509	0.023318	0.136632	-0.00111866	0.990167	1	0.196209	0.116465	0.475531
ENSG00000057294	PKP2	protein_coding	7043	0.0733049	0.0508458	0.109571	1.9653	2.18039	2.10338	0.0534518	0.0397467	0.0468367	0.419868	0.101569	0.0898945	1.11117	0.0266294	0.147874	-0.0491797	0.835131	0.942796	1.16035	0.036846	0.283095
ENSG00000057608	GDI2	protein_coding	4033	160.204	173.892	208.671	212.625	208.506	222.604	5.69124	9.01086	10.1169	22.8069	4.63676	13.0296	0.263101	0.000183552	0.00422225	0.0946614	0.16669	0.437508	0.16844	0.073312	0.393192
ENSG00000057657	PRDM1	protein_coding	6369	1.09599	1.18645	1.29745	1.08607	1.36383	1.18346	0.25148	0.0864325	0.236849	0.114375	0.078331	0.268464	0.123138	0.466729	0.723366	-0.182893	0.334205	0.617488	0.306031	0.230912	0.627153
ENSG00000057663	ATG5	protein_coding	5546	2.1626	2.24448	2.37882	4.99149	5.45201	6.00735	0.245319	0.300101	0.201691	0.76834	0.201961	0.709552	0.0900245	0.473296	0.728199	0.136812	0.281283	0.56886	-0.0467879	0.792057	0.961657
ENSG00000057704	TMCC3	protein_coding	6515	0.0815725	0.0700696	0.0835036	1.28063	1.60116	2.10759	0.0408799	0.0330861	0.0225903	0.170832	0.11051	0.507007	0.305598	0.435509	0.699968	0.409192	0.051006	0.243131	-0.103594	0.826032	0.973714
ENSG00000057757	PITHD1	protein_coding	2186	34.5799	36.1408	38.9102	37.6327	40.3023	44.3287	0.804126	0.961532	1.76417	3.30144	1.91459	2.16909	0.106274	0.112001	0.344558	0.137082	0.0623539	0.267747	-0.0308073	0.750442	0.94653
ENSG00000057935	MTA3	protein_coding	10580	4.92808	3.71704	3.26399	5.24419	5.97581	5.62085	0.1718	0.157081	0.278616	0.481099	0.496975	0.866852	-0.185801	0.0548069	0.227655	-0.0859495	0.390019	0.664271	-0.0998511	0.467154	0.807139
ENSG00000058056	USP13	protein_coding	8440	9.47007	9.88091	8.27411	7.69039	8.15443	8.29261	0.718705	0.485263	0.630215	0.715859	0.404747	1.12146	-0.254456	0.00527717	0.0519572	0.0270824	0.773896	0.916284	-0.281538	0.0332149	0.268313
ENSG00000058063	ATP11B	protein_coding	9196	11.1412	11.9123	12.0039	17.6975	17.762	18.9736	0.340061	0.899372	1.2855	1.82173	0.405849	2.04364	0.0124042	0.879004	0.95787	0.09624	0.276641	0.563375	-0.0838358	0.485002	0.818692
ENSG00000058091	CDK14	protein_coding	6841	8.77416	12.4043	14.82	22.3804	23.9895	24.7768	0.690638	0.624975	1.03751	2.4468	1.13328	3.0289	0.256747	0.00407985	0.043528	0.048935	0.582177	0.81185	0.207812	0.0948479	0.439341
ENSG00000058262	SEC61A1	protein_coding	4697	39.6223	41.5467	45.4555	51.4728	56.9238	55.7179	1.06315	1.12375	1.12451	0.913336	2.37582	1.43584	0.129467	0.0128606	0.0933144	-0.0309466	0.56262	0.798513	0.160414	0.0335301	0.269769
ENSG00000058272	PPP1R12A	protein_coding	11815	10.2077	9.62236	9.23841	13.4295	12.7857	12.2378	0.62707	0.291044	0.507727	0.777553	0.51893	1.1895	-0.059332	0.384124	0.656605	-0.061067	0.406084	0.67697	0.00173503	0.986124	0.999922
ENSG00000058335	RASGRF1	protein_coding	9929	0.500098	0.974509	1.75485	2.24335	2.26563	2.0663	0.0895836	0.110014	0.109393	0.106712	0.357759	0.291349	0.848933	2.39202e-07	1.59981e-05	-0.124698	0.35765	0.637847	0.97363	1.06004e-05	0.0010411
ENSG00000058404	CAMK2B	protein_coding	8159	0.0760438	0.0949043	0.0681145	0.0332593	0.0237525	0.0395066	0.0302647	0.0187071	0.025412	0.015497	0.0206143	0.0235081	-0.497437	0.296302	0.574295	0.647053	0.368537	0.646294	-1.14449	0.189103	0.573962
ENSG00000058453	CROCC	protein_coding	8871	1.95305	1.79291	1.36778	0.615859	0.583605	0.429732	0.246674	0.273347	0.105214	0.257351	0.129153	0.0588121	-0.393116	0.0366611	0.178968	-0.461141	0.0732477	0.291799	0.068025	0.824984	0.973714
ENSG00000058600	POLR3E	protein_coding	9488	9.48339	10.0421	9.73808	10.957	11.7621	10.4276	0.109677	1.46239	0.898632	1.0211	0.850716	0.710963	-0.0449348	0.604882	0.821553	-0.176784	0.0681402	0.281575	0.13185	0.307568	0.693868
ENSG00000058668	ATP2B4	protein_coding	9721	2.72993	2.56378	2.84346	9.62492	7.74111	6.78426	0.262803	0.0989612	0.148146	0.548983	0.410548	1.16672	0.150179	0.131731	0.374942	-0.18371	0.0711973	0.287748	0.333888	0.0218023	0.220228
ENSG00000058673	ZC3H11A	protein_coding	9700	27.7143	26.2658	24.9197	26.8735	27.7695	24.0374	1.97298	0.511419	0.837916	1.18923	1.29005	0.578121	-0.0758474	0.176295	0.439059	-0.207554	0.00149787	0.0405358	0.131706	0.113846	0.471728
ENSG00000058729	RIOK2	protein_coding	5502	12.0947	11.4145	12.4124	14.31	14.3042	17.3771	0.958533	0.476211	0.146112	1.8909	0.238193	1.18417	0.12123	0.128944	0.370305	0.282335	0.00215386	0.0493212	-0.161105	0.168952	0.54855
ENSG00000058799	YIPF1	protein_coding	2075	3.97287	3.05292	3.07427	11.5319	11.3976	13.3234	0.159584	0.850753	0.627905	1.33518	1.9892	1.10914	0.0357451	0.833506	0.937493	0.220732	0.16527	0.436185	-0.184987	0.426057	0.783035
ENSG00000058804	NDC1	protein_coding	5135	24.526	23.1346	24.0633	45.1071	43.1321	47.6702	2.4188	1.47941	2.07392	4.63643	2.00638	1.9528	0.0564604	0.46606	0.722952	0.144568	0.0869564	0.318037	-0.0881078	0.436886	0.789713
ENSG00000058866	DGKG	protein_coding	10978	0.292688	0.351343	0.452972	0.204409	0.209528	0.321892	0.107035	0.0414041	0.0144599	0.0524896	0.103236	0.0874157	0.366046	0.145605	0.397377	0.628734	0.0453856	0.230604	-0.262688	0.502399	0.827615
ENSG00000059122	FLYWCH1	protein_coding	8419	3.82109	3.48501	2.85958	1.47935	1.66493	1.33024	0.766052	0.364146	0.208393	0.372348	0.258343	0.510431	-0.289039	0.108188	0.337557	-0.357915	0.106729	0.351416	0.0688756	0.805361	0.966389
ENSG00000059145	UNKL	protein_coding	7494	1.87333	1.90429	1.83249	0.874244	0.884601	0.61752	0.237978	0.349635	0.406467	0.184176	0.117623	0.27938	-0.0582838	0.754966	0.901872	-0.565957	0.0276843	0.181009	0.507673	0.108684	0.462845
ENSG00000059377	TBXAS1	protein_coding	6271	0.380208	0.610274	0.653727	3.62421	3.80743	3.93365	0.0630326	0.112371	0.0985496	0.21718	0.48933	0.459751	0.0764277	0.636928	0.840491	0.0434211	0.749639	0.904979	0.0330067	0.875465	0.991406
ENSG00000059378	PARP12	protein_coding	6285	2.23691	3.0823	2.62447	3.97955	4.01865	3.9726	0.16048	0.233039	0.184684	0.458762	0.26539	0.21846	-0.227518	0.0301417	0.158563	-0.0119613	0.911871	0.978169	-0.215557	0.151948	0.525723
ENSG00000059573	ALDH18A1	protein_coding	3766	48.076	56.3755	59.9156	61.4696	62.5511	66.7256	1.08376	1.54352	2.29291	5.5218	3.69073	6.46335	0.0877834	0.186327	0.452539	0.0948765	0.188419	0.464299	-0.00709313	0.941441	0.999922
ENSG00000059588	TARBP1	protein_coding	7743	11.1189	11.4334	9.85197	14.1675	12.439	13.4303	1.21389	0.691542	0.969247	1.23188	1.62748	1.33139	-0.212672	0.0246212	0.141376	0.114395	0.250285	0.534045	-0.327067	0.0196701	0.209559
ENSG00000059691	GATB	protein_coding	11757	6.62557	6.08853	6.52848	1.88669	1.98159	1.80349	0.22999	0.168419	0.370614	0.379915	0.201517	0.249885	0.0999432	0.300895	0.578712	-0.128361	0.283445	0.571027	0.228304	0.1412	0.512071
ENSG00000059728	MXD1	protein_coding	6351	1.00484	1.16429	1.0291	1.80596	1.73892	1.58303	0.199294	0.14878	0.0998403	0.12874	0.33397	0.282525	-0.179585	0.27184	0.550424	-0.132793	0.440322	0.706956	-0.046792	0.842482	0.982022
ENSG00000059758	CDK17	protein_coding	6547	9.47929	10.7302	11.9385	11.0019	9.61625	10.2454	0.467529	0.593098	0.907212	1.07136	0.190518	0.639511	0.153643	0.0462858	0.206601	0.0925882	0.267432	0.553213	0.0610552	0.583833	0.869329
ENSG00000059769	DNAJC25	protein_coding	2586	7.81289	8.89187	8.72979	6.30517	6.16696	7.72829	1.249	1.06919	0.601438	0.765777	0.192737	1.04195	-0.0240946	0.83795	0.939637	0.336301	0.0175289	0.146691	-0.360396	0.0511761	0.332886
ENSG00000059804	SLC2A3	protein_coding	6159	0.176707	0.730837	2.03646	0	0.00756885	0	0.0745979	0.0817185	0.150645	0	0.0131096	0	1.4737	8.55591e-07	4.90173e-05	-2.49466	0.162136	0.431622	3.96836	0.0534634	0.339237
ENSG00000059915	PSD	protein_coding	6338	0.191015	0.300021	0.391234	0.11675	0.0952919	0.0614539	0.013983	0.0510207	0.0850173	0.0533379	0.089873	0.0650002	0.369234	0.325262	0.602483	-0.679771	0.26503	0.550875	1.049	0.146213	0.517957
ENSG00000060069	CTDP1	protein_coding	7415	9.03827	9.59581	9.50974	9.83924	10.5395	9.15504	0.372693	0.820061	1.19381	1.46467	2.4398	1.35353	-0.0153625	0.898886	0.967875	-0.207855	0.123938	0.378181	0.192492	0.287913	0.677174
ENSG00000060138	YBX3	protein_coding	8610	26.3216	24.6803	22.5261	7.73952	7.91064	7.30637	0.809304	1.14327	1.67441	0.647256	0.213384	0.556925	-0.132436	0.0508066	0.217565	-0.113659	0.141601	0.401123	-0.0187772	0.851828	0.985192
ENSG00000060237	WNK1	protein_coding	14370	25.4306	24.6599	23.9611	16.7775	14.9683	14.0662	0.918403	1.71099	1.69617	1.15189	1.12212	1.35308	-0.041253	0.556043	0.786985	-0.0881444	0.25611	0.541542	0.0468914	0.652169	0.902573
ENSG00000060339	CCAR1	protein_coding	6059	47.1394	48.603	44.1679	42.6457	45.1356	42.442	1.06171	1.0373	1.50194	3.05217	1.56458	2.37605	-0.137949	0.0174257	0.113676	-0.0881299	0.14952	0.412387	-0.049819	0.543315	0.845804
ENSG00000060491	OGFR	protein_coding	4702	16.9558	17.0721	16.5175	17.9908	21.1383	15.9861	1.47904	1.97117	2.24966	4.95389	3.27327	3.27719	-0.0512899	0.731935	0.889264	-0.411277	0.0163183	0.142137	0.359987	0.111647	0.468086
ENSG00000060558	GNA15	protein_coding	2613	0.238431	0.436527	0.901322	0.0645222	0.193106	0.0126387	0.174534	0.115091	0.372852	0.0745067	0.0339448	0.0252773	1.02838	0.0242369	0.140034	-3.82664	0.0014806	0.0404289	4.85502	0.000231374	0.010362
ENSG00000060642	PIGV	protein_coding	3382	1.82512	1.51161	1.57189	1.71634	1.80566	1.47618	0.246107	0.456779	0.177193	0.228365	0.0854695	0.509292	0.0492755	0.817392	0.930193	-0.255279	0.288051	0.575655	0.304554	0.344487	0.723316
ENSG00000060656	PTPRU	protein_coding	6682	0.231412	0.150042	0.215974	0.0125371	0.0239861	0.0135719	0.0819252	0.0704521	0.0531271	0.0250743	0.0215886	0.0158425	0.515735	0.275211	0.554071	-0.594479	0.574511	0.806717	1.11021	0.345659	0.723745
ENSG00000060688	SNRNP40	protein_coding	3881	29.3929	26.9564	29.8585	33.3832	34.0879	38.1863	1.41817	1.74912	0.695734	1.66449	2.05484	2.33188	0.148278	0.0251006	0.142619	0.163623	0.0227461	0.16476	-0.0153443	0.869543	0.989771
ENSG00000060709	RIMBP2	protein_coding	8536	0.0635521	0.0409816	0.0402431	0.0982292	0.151422	0.25151	0.0220134	0.0147797	0.016587	0.0584329	0.0540243	0.107241	0.00920675	0.986234	1	0.740232	0.101895	0.342781	-0.731025	0.309338	0.695263
ENSG00000060749	QSER1	protein_coding	10537	15.7547	15.0277	15.2013	16.7318	13.9835	13.823	0.944459	1.01834	1.35301	0.704409	0.216295	1.30705	0.0175415	0.803867	0.923213	-0.0150905	0.845169	0.947523	0.032632	0.755363	0.948036
ENSG00000060762	MPC1	protein_coding	1546	10.2253	11.0046	12.9403	42.4176	45.0528	44.9838	1.73542	0.977774	1.39965	5.557	2.40168	1.75826	0.23132	0.0457887	0.205366	-0.00095259	0.99305	1	0.232273	0.144556	0.515296
ENSG00000060971	ACAA1	protein_coding	7106	1.89744	2.18428	2.05503	4.84844	5.26547	4.58929	0.242715	0.459457	0.102688	0.417491	0.314497	0.4802	-0.0955811	0.437618	0.701575	-0.198565	0.118033	0.369603	0.102984	0.55701	0.85523
ENSG00000060982	BCAT1	protein_coding	11775	32.3943	30.2102	28.3064	32.8613	34.919	40.524	3.29517	2.19817	1.26882	3.2942	0.822106	4.41675	-0.0935532	0.235565	0.511574	0.21545	0.0153401	0.13871	-0.309003	0.0109646	0.1518
ENSG00000061273	HDAC7	protein_coding	9928	7.9335	6.07587	5.89964	9.42126	7.57814	6.82275	0.970385	0.482931	0.276757	1.56019	0.673931	0.853086	-0.0429931	0.682802	0.863795	-0.156188	0.17769	0.450586	0.113195	0.467769	0.807382
ENSG00000061337	LZTS1	protein_coding	5706	2.1846	1.22153	0.899273	0.42069	0.232781	0.321734	0.194014	0.20134	0.0459842	0.157405	0.159469	0.167357	-0.439325	0.0877326	0.299788	0.487168	0.21451	0.494339	-0.926493	0.0521791	0.336756
ENSG00000061656	SPAG4	protein_coding	2240	0.284933	0.339896	0.302452	0.52745	0.449914	0.433408	0.205097	0.104799	0.182188	0.267785	0.111499	0.314984	-0.186483	0.760808	0.904195	-0.00164475	0.99823	1	-0.184838	0.834881	0.97908
ENSG00000061794	MRPS35	protein_coding	1979	49.0438	51.2235	59.0392	102.696	102.05	121.719	0.238037	4.02963	5.2554	14.0965	4.14968	8.49959	0.205619	0.0144515	0.100322	0.254458	0.00524153	0.0796566	-0.0488392	0.675686	0.914264
ENSG00000061936	SFSWAP	protein_coding	10157	12.3764	12.7376	11.7734	9.9581	10.052	9.3294	0.63942	0.965351	0.931898	0.903806	1.4506	0.722696	-0.114442	0.175665	0.437953	-0.107907	0.245877	0.527768	-0.00653536	0.958011	0.999922
ENSG00000061938	TNK2	protein_coding	11297	3.45048	3.5583	3.29911	2.61293	2.7045	1.85433	0.434558	0.615357	0.36844	0.826873	0.171434	0.506012	-0.11311	0.498779	0.744807	-0.551292	0.00717967	0.0943738	0.438182	0.0934864	0.437178
ENSG00000061987	MON2	protein_coding	16014	4.23398	3.80329	3.56698	5.12513	4.75428	4.49584	0.239888	0.285703	0.204699	0.189083	0.0917828	0.428641	-0.0927501	0.2168	0.491262	-0.079611	0.325126	0.609166	-0.0131392	0.904314	0.997608
ENSG00000062194	GPBP1	protein_coding	6472	24.9152	24.5293	25.4977	29.329	30.501	32.4377	1.66519	0.832801	0.70182	2.4966	0.497038	1.93271	0.0563381	0.37195	0.646251	0.0893873	0.194235	0.471217	-0.0330492	0.720698	0.933467
ENSG00000062282	DGAT2	protein_coding	7905	3.40322	4.05924	3.71991	1.46264	1.19465	1.49201	0.235219	0.434231	0.249897	0.113433	0.0487998	0.163958	-0.12744	0.196341	0.46704	0.306403	0.0192894	0.153964	-0.433843	0.00966904	0.142265
ENSG00000062485	CS	protein_coding	6402	41.7974	42.0862	43.2031	147.121	158.085	165.657	1.70472	0.896481	1.17942	10.9423	5.00301	10.195	0.0377999	0.499965	0.745288	0.067667	0.26098	0.547265	-0.0298671	0.71464	0.930343
ENSG00000062524	LTK	protein_coding	3490	0.859055	1.02626	1.12973	0.0268001	0.131049	0.10386	0.179534	0.328198	0.253764	0.0315716	0.0603704	0.0937257	0.127811	0.685085	0.865161	-0.46493	0.486252	0.742092	0.592741	0.423156	0.781994
ENSG00000062582	MRPS24	protein_coding	2613	0.195408	0.206376	0.200871	0.299628	0.301035	0.265628	0.0532402	0.0796626	0.0633939	0.177064	0.124175	0.0933541	-0.0168595	0.971772	0.997877	-0.224189	0.659112	0.855535	0.207329	0.765289	0.952112
ENSG00000062598	ELMO2	protein_coding	6598	5.10283	6.26021	7.0398	5.4638	5.15048	5.17869	0.513762	0.411217	0.354598	0.475428	0.285995	0.723373	0.16953	0.0749271	0.274504	0.0122703	0.906608	0.975487	0.15726	0.265112	0.656847
ENSG00000062650	WAPL	protein_coding	7280	27.7668	27.3393	28.4577	28.977	28.3271	27.5584	1.45792	0.740937	0.678719	1.87724	1.27669	2.18641	0.0579969	0.343494	0.618836	-0.0391631	0.554872	0.79375	0.09716	0.283926	0.67344
ENSG00000062716	VMP1	protein_coding	6916	5.56496	6.80558	8.85784	10.1665	9.62692	9.7424	0.17995	0.171442	0.589595	1.10977	0.646943	0.932887	0.380407	4.62417e-05	0.0013847	0.017949	0.837233	0.943853	0.362458	0.00440615	0.0872153
ENSG00000062725	APPBP2	protein_coding	9876	4.47994	3.81141	3.89943	4.96347	4.75189	5.01421	0.519042	0.32995	0.176926	0.687943	0.240381	0.262194	0.0330129	0.724687	0.885418	0.0779715	0.444445	0.710269	-0.0449586	0.744846	0.944569
ENSG00000062822	POLD1	protein_coding	4858	26.1994	25.4829	24.4189	24.4375	26.5063	21.5249	2.57596	1.63946	1.47304	6.79208	5.71195	5.31175	-0.0626279	0.677821	0.862052	-0.307503	0.0692953	0.28418	0.244875	0.277551	0.666874
ENSG00000063046	EIF4B	protein_coding	6146	73.8295	70.8632	71.9023	199.058	219.4	225.831	3.4243	2.14504	2.88855	20.7803	6.62854	14.5719	0.0210832	0.731664	0.889093	0.0418863	0.526401	0.772051	-0.0208031	0.817399	0.970259
ENSG00000063127	SLC6A16	protein_coding	3599	0.621913	0.61846	0.516854	0.427251	0.631293	0.581517	0.0726562	0.108583	0.0531718	0.0789113	0.0269963	0.171164	-0.262671	0.282227	0.561426	-0.12133	0.656312	0.854043	-0.14134	0.698435	0.923022
ENSG00000063169	GLTSCR1	protein_coding	7507	2.57847	2.80419	2.18238	1.92713	1.84355	1.29988	0.214774	0.504556	0.461452	0.541028	0.785065	0.0442234	-0.366665	0.0656302	0.252671	-0.510144	0.0332752	0.197576	0.143478	0.634672	0.89467
ENSG00000063176	SPHK2	protein_coding	6009	2.35586	2.15902	1.9186	3.77418	4.0023	3.63966	0.191639	0.235041	0.221668	1.18091	0.915204	0.823184	-0.170785	0.365893	0.641231	-0.155324	0.42612	0.694286	-0.0154611	0.954221	0.999922
ENSG00000063177	RPL18	protein_coding	4209	87.723	88.4164	95.9463	157.913	192.465	184.32	4.1855	3.45845	5.44179	10.4526	7.95282	21.4628	0.117624	0.0889244	0.302327	-0.0629509	0.387733	0.662827	0.180574	0.07564	0.397203
ENSG00000063180	CA11	protein_coding	2075	0.985198	1.14326	1.20101	1.02251	1.16251	0.517151	0.0648906	0.171452	0.406951	0.365021	0.257888	0.370139	0.0587774	0.863446	0.949779	-1.08321	0.0150233	0.136905	1.14198	0.0432141	0.306501
ENSG00000063241	ISOC2	protein_coding	4408	6.65048	7.55277	8.49284	13.4442	15.7941	15.7021	0.670213	0.573697	0.375359	3.41257	2.17658	3.61712	0.167788	0.246651	0.523656	-0.014788	0.921505	0.982326	0.182576	0.381539	0.752497
ENSG00000063244	U2AF2	protein_coding	4115	50.8528	52.3628	53.8948	61.4365	64.1521	59.6667	1.89375	3.62199	4.46274	8.14498	7.1164	6.28348	0.0410848	0.633616	0.837648	-0.106824	0.256473	0.542072	0.147909	0.248747	0.642695
ENSG00000063245	EPN1	protein_coding	17616	5.17075	5.02759	4.97635	7.88642	9.19622	8.83778	0.693243	0.562416	0.39278	2.29689	2.0964	2.13281	-0.0162842	0.92226	0.977026	-0.0618293	0.728096	0.893899	0.0455451	0.851854	0.985192
ENSG00000063322	MED29	protein_coding	3835	13.9837	12.6794	12.6959	15.3938	16.4478	16.7975	0.684927	0.867367	0.744861	1.67631	0.347735	1.85571	0.00177781	0.983128	1	0.0326069	0.719966	0.891073	-0.0308291	0.803393	0.965496
ENSG00000063438	AHRR	protein_coding	7678	0.329077	0.249099	0.276387	0.515496	0.621041	0.423344	0.0477125	0.0692763	0.0510283	0.0505771	0.0766015	0.205071	0.142043	0.599867	0.817751	-0.561225	0.0459699	0.232434	0.703269	0.0745091	0.395109
ENSG00000063587	ZNF275	protein_coding	8139	3.02616	2.90539	2.91666	8.6851	8.33291	7.94759	0.278397	0.14831	0.324689	0.90738	0.386759	0.972001	0.00606716	0.951809	0.990565	-0.0644219	0.526091	0.771701	0.0704891	0.62189	0.888029
ENSG00000063601	MTMR1	protein_coding	6323	28.811	21.9458	20.3865	51.2001	55.3027	53.9125	0.788232	2.27294	0.483134	3.63234	2.02443	2.90741	-0.10634	0.111209	0.343167	-0.0364826	0.598882	0.820894	-0.0698578	0.465175	0.806197
ENSG00000063660	GPC1	protein_coding	6516	1.09131	0.925766	0.982157	0.824142	0.77349	0.718921	0.16815	0.233036	0.23749	0.28457	0.242687	0.290731	0.0850139	0.734257	0.890517	-0.135491	0.647758	0.849539	0.220505	0.570477	0.862646
ENSG00000063761	ADCK1	protein_coding	5317	2.20345	2.17262	2.4299	1.7605	2.2551	1.81656	0.380378	0.127133	0.064996	0.146715	0.208482	0.291658	0.162622	0.215983	0.490437	-0.313877	0.0405629	0.21808	0.476499	0.0207093	0.214614
ENSG00000063854	HAGH	protein_coding	5975	0.903327	0.836051	0.973715	1.69325	2.05801	1.49981	0.0969941	0.0442343	0.0730185	0.38904	0.209262	0.426875	0.221284	0.232525	0.507722	-0.440416	0.023378	0.167496	0.6617	0.0159013	0.186319
ENSG00000063978	RNF4	protein_coding	7270	13.8849	14.4141	15.3858	12.9342	13.7524	13.9919	0.675395	0.803132	0.902231	1.33075	1.20614	1.29582	0.0947058	0.224576	0.499695	0.0261491	0.757379	0.909404	0.0685566	0.549966	0.850782
ENSG00000064012	CASP8	protein_coding	7243	7.50921	7.64369	6.71909	4.30416	4.18769	4.1652	0.15874	0.436725	0.21125	0.454851	0.276657	0.201723	-0.185956	0.0200356	0.124358	-0.00816373	0.926559	0.984088	-0.177792	0.13592	0.504886
ENSG00000064102	ASUN	protein_coding	3345	27.6595	29.4944	32.2307	50.1912	51.4269	57.3621	3.09624	1.42776	1.05009	5.18045	1.46491	5.10988	0.127361	0.107873	0.337121	0.158281	0.0637673	0.271744	-0.0309206	0.78519	0.9597
ENSG00000064115	TM7SF3	protein_coding	3888	11.8738	11.7022	11.2283	24.9622	24.4165	28.35	0.610976	1.4165	0.676215	2.05755	1.11703	2.66429	-0.0605715	0.476566	0.730205	0.217685	0.0189584	0.152804	-0.278256	0.0291306	0.252576
ENSG00000064199	SPA17	protein_coding	5205	0.560602	0.375623	0.40538	0.372565	0.285854	0.45925	0.0649554	0.0314223	0.0295615	0.0567238	0.0175362	0.0807751	0.111772	0.617242	0.82863	0.686246	0.0122317	0.123933	-0.574473	0.100622	0.450601
ENSG00000064225	ST3GAL6	protein_coding	6288	0.0307612	0.0341061	0.155981	1.63545	1.10268	1.18282	0.0318606	0.0190604	0.0492267	0.319448	0.17741	0.250689	2.20355	8.38855e-05	0.00226208	0.114861	0.669194	0.861957	2.08869	0.000780335	0.0255025
ENSG00000064309	CDON	protein_coding	10600	0.168617	0.244209	0.226653	0.627162	0.396693	0.614222	0.0397419	0.0869838	0.04386	0.093556	0.0530267	0.0990895	-0.105421	0.663005	0.854498	0.634056	0.012229	0.123933	-0.739477	0.0362569	0.280987
ENSG00000064313	TAF2	protein_coding	6547	21.1861	20.8644	21.2001	27.206	25.3967	24.838	1.43908	1.70792	1.70146	1.65887	0.240564	1.61422	0.0234799	0.737157	0.892168	-0.0310733	0.682037	0.869265	0.0545531	0.597444	0.874761
ENSG00000064393	HIPK2	protein_coding	15402	16.6897	26.1037	29.1114	18.8875	17.9996	17.1025	0.308182	3.87412	3.88082	2.12154	0.299083	0.851924	0.157284	0.0775678	0.279193	-0.0730162	0.443976	0.709894	0.2303	0.0808687	0.407619
ENSG00000064419	TNPO3	protein_coding	4676	23.0049	24.2854	25.6328	45.404	45.4623	46.4456	0.483844	0.992423	1.19779	5.54612	1.50425	2.00207	0.0775478	0.257069	0.534267	0.0305488	0.672928	0.863381	0.046999	0.635474	0.894672
ENSG00000064490	RFXANK	protein_coding	2503	11.1316	11.2851	11.6661	17.5172	22.5872	21.8578	1.55142	0.781249	0.537676	1.09777	0.948951	2.3736	0.0510776	0.589791	0.81127	-0.0488934	0.621432	0.83337	0.099971	0.466659	0.807116
ENSG00000064545	TMEM161A	protein_coding	3281	3.83936	3.71104	4.21481	5.89794	6.67019	5.3145	0.107862	0.272173	0.0959406	1.21327	0.368346	1.41806	0.184556	0.202973	0.47516	-0.341615	0.030793	0.190816	0.526172	0.0164276	0.190095
ENSG00000064547	LPAR2	protein_coding	2980	0.762236	0.851734	0.688211	2.8954	3.59821	1.64948	0.137277	0.140488	0.195651	0.581959	0.216558	0.149504	-0.286656	0.202681	0.474642	-1.12719	4.95288e-06	0.00124562	0.840534	0.00908181	0.137058
ENSG00000064601	CTSA	protein_coding	5856	5.5135	6.55923	6.96301	6.94302	7.621	6.79368	0.21284	0.312894	0.366663	0.559545	0.692642	0.543873	0.0859769	0.299663	0.577712	-0.165338	0.0741593	0.293812	0.251315	0.0463588	0.316893
ENSG00000064607	SUGP2	protein_coding	8468	16.4003	14.5839	11.4554	25.7709	23.827	17.9143	1.32965	0.594128	0.462827	0.65555	0.515551	0.841617	-0.348153	2.62269e-06	0.000126005	-0.41057	4.78474e-07	0.000207548	0.0624174	0.485429	0.818725
ENSG00000064651	SLC12A2	protein_coding	10664	5.8533	6.78439	7.74878	9.80357	9.82868	9.49416	0.318368	0.10415	0.251296	0.532163	0.82682	1.03641	0.19234	0.0120103	0.0893828	-0.0472774	0.546886	0.787221	0.239618	0.0308078	0.257699
ENSG00000064652	SNX24	protein_coding	3550	2.25462	2.01124	1.97127	2.60757	3.17048	3.7522	0.280232	0.350426	0.478749	0.594557	0.0966301	0.675579	-0.0362027	0.845257	0.943059	0.230834	0.237512	0.518637	-0.267037	0.322457	0.70806
ENSG00000064666	CNN2	protein_coding	3645	40.2351	40.8731	55.8796	25.1704	26.661	22.6365	2.61119	2.11313	2.04822	1.51849	0.844296	2.48935	0.450755	2.36833e-07	1.59097e-05	-0.237089	0.00405478	0.069058	0.687845	1.74967e-07	3.40557e-05
ENSG00000064687	ABCA7	protein_coding	8367	8.26715	7.78627	6.38948	11.8778	13.596	6.95571	0.954483	0.625533	0.784144	3.21574	1.04297	1.32134	-0.283707	0.0507611	0.217515	-0.967884	3.95975e-07	0.000186548	0.684177	0.00228006	0.0569746
ENSG00000064703	DDX20	protein_coding	6019	16.9414	15.8506	18.0522	12.4983	12.3185	12.5021	0.970794	0.92042	0.973398	1.17029	0.590204	1.71843	0.187877	0.0245852	0.141277	0.0257419	0.773143	0.916284	0.162135	0.182402	0.567388
ENSG00000064726	BTBD1	protein_coding	4169	34.4206	38.3764	41.0569	18.4592	18.5508	20.7781	1.55444	1.36694	1.44803	2.39005	2.37019	2.36115	0.0975679	0.234629	0.510333	0.165787	0.0788551	0.30316	-0.068219	0.578399	0.866428
ENSG00000064763	FAR2	protein_coding	5411	0.0942532	0.0855148	0.0975249	0.383985	0.359865	0.309796	0.046695	0.0225405	0.0460269	0.102652	0.0455479	0.209025	0.159611	0.751557	0.900056	-0.157235	0.712031	0.886413	0.316846	0.631907	0.892959
ENSG00000064787	BCAS1	protein_coding	8186	0.0878542	0.0930442	0.111246	0.188544	0.162589	0.165204	0.0584423	0.0228989	0.0278947	0.043789	0.0414695	0.0547238	0.256572	0.531163	0.769037	0.0367277	0.930478	0.986467	0.219844	0.707443	0.926855
ENSG00000064835	POU1F1	protein_coding	1569	0	0	0	0.366309	0.458307	0.488613	0	0	0	0.0371374	0.206639	0.134928	0	1	1	0.106413	0.842781	0.946421	-0.106413	0.999523	0.999922
ENSG00000064886	CHI3L2	protein_coding	3295	2.09292	2.32983	2.67323	116.491	70.0105	68.9526	0.350385	0.228566	0.376215	17.9772	3.64287	2.83989	0.203214	0.117364	0.353029	-0.0216851	0.818325	0.935972	0.224899	0.162099	0.540938
ENSG00000064932	SBNO2	protein_coding	6626	11.6896	12.6511	12.1008	11.2328	11.6207	9.20405	0.556993	2.03903	2.22056	3.27533	2.81413	1.7555	-0.068229	0.678415	0.862188	-0.341893	0.0679373	0.2815	0.273664	0.269895	0.660873
ENSG00000064933	PMS1	protein_coding	5448	7.83501	7.21725	6.46597	3.86449	3.76938	4.34259	1.46876	0.451406	0.436455	0.115687	0.126202	0.582002	-0.15779	0.137035	0.383849	0.203666	0.102868	0.344453	-0.361457	0.0304509	0.256979
ENSG00000064961	HMG20B	protein_coding	3857	14.5284	13.9674	12.7442	17.4474	20.6364	14.504	1.66072	1.09111	1.34355	3.51866	2.26621	2.7424	-0.134388	0.279832	0.559627	-0.512195	0.000519292	0.0221241	0.377807	0.0442382	0.309169
ENSG00000064989	CALCRL	protein_coding	6144	0	0	0.00623359	0.0932715	0.102559	0.100393	0	0	0.0124672	0.088957	0.028291	0.041533	2.17372	0.22215	0.497006	0.0126265	0.985597	1	2.16109	0.234385	0.630591
ENSG00000064995	TAF11	protein_coding	1580	25.1887	24.4414	26.2255	26.0693	25.9385	28.8409	0.570332	1.31881	1.58945	2.83625	1.79753	3.66779	0.103498	0.250362	0.527677	0.15485	0.121024	0.373752	-0.0513528	0.698027	0.923022
ENSG00000064999	ANKS1A	protein_coding	6777	6.344	5.83015	5.61846	5.57188	5.14671	4.86549	0.398782	0.700737	0.300658	0.369718	0.0738968	0.432784	-0.0553556	0.52693	0.765515	-0.0769557	0.432753	0.700059	0.0216001	0.868976	0.989771
ENSG00000065000	AP3D1	protein_coding	8601	25.8178	28.9464	29.6614	39.9156	43.8712	40.6918	0.596617	1.47131	1.34468	4.41277	4.90715	3.50804	0.0348386	0.638679	0.841192	-0.10975	0.17535	0.44796	0.144588	0.190466	0.575516
ENSG00000065029	ZNF76	protein_coding	6789	3.04301	2.77264	2.57758	5.63574	5.48971	4.95742	0.286496	0.199057	0.286048	0.251196	0.205202	0.694713	-0.0992161	0.345597	0.620783	-0.140228	0.200554	0.478421	0.0410121	0.785289	0.9597
ENSG00000065054	SLC9A3R2	protein_coding	3550	0.235939	0.235202	0.328609	0.521087	0.66649	0.700958	0.048383	0.0529751	0.138455	0.27788	0.039234	0.343182	0.459234	0.261193	0.539353	0.0519246	0.892746	0.970337	0.407309	0.465823	0.806399
ENSG00000065057	NTHL1	protein_coding	2430	8.21054	8.59804	7.67856	4.59093	4.30286	4.63553	0.586805	0.860239	0.235472	1.03574	0.239348	1.14448	-0.165561	0.238204	0.514959	0.0878364	0.603218	0.822678	-0.253397	0.251262	0.645111
ENSG00000065060	UHRF1BP1	protein_coding	9908	6.31198	6.55856	6.03842	10.8917	9.76002	9.5074	0.275024	0.20724	0.269275	0.488581	0.561013	1.78246	-0.118657	0.188109	0.455336	-0.0327027	0.730932	0.895715	-0.0859539	0.510461	0.831219
ENSG00000065135	GNAI3	protein_coding	27174	5.90865	6.07383	6.71848	6.02609	5.7889	5.98692	0.456968	0.331615	0.541242	0.764247	0.422085	0.449952	0.145973	0.0737028	0.271281	0.0496724	0.568635	0.802773	0.0963005	0.415582	0.77759
ENSG00000065150	IPO5	protein_coding	9671	38.1815	38.2209	39.8287	33.6832	34.5363	36.1221	1.80978	1.24207	2.08158	4.17063	0.579868	2.63768	0.0595334	0.378278	0.65232	0.0654948	0.373161	0.650655	-0.00596135	0.952059	0.999922
ENSG00000065154	OAT	protein_coding	3388	16.7433	17.4411	19.0631	18.7978	19.9275	20.1908	0.945354	2.02285	1.67829	2.92077	1.58252	0.968359	0.130106	0.174727	0.437236	0.0187028	0.856222	0.95232	0.111404	0.427866	0.783891
ENSG00000065183	WDR3	protein_coding	10275	17.2986	19.1415	21.7772	16.2025	16.3634	18.2188	1.35545	1.23296	1.21034	2.6423	0.409091	1.06575	0.186	0.0268097	0.148588	0.155983	0.0851153	0.314603	0.0300165	0.801568	0.964823
ENSG00000065243	PKN2	protein_coding	6897	4.55067	3.97383	3.6842	4.16128	3.74063	3.76216	0.648097	0.499912	0.510616	0.508948	0.565873	0.344141	-0.10193	0.408164	0.677597	0.0129817	0.924258	0.983787	-0.114911	0.53255	0.840681
ENSG00000065268	WDR18	protein_coding	2357	26.4803	30.3535	30.3877	43.6164	50.1366	51.5101	2.92437	2.20779	3.21908	10.8233	11.4616	10.5596	-0.000220633	0.998831	1	0.0330745	0.837157	0.943853	-0.0332951	0.879937	0.992061
ENSG00000065308	TRAM2	protein_coding	6908	5.675	4.76771	4.21033	19.3633	22.0326	20.5028	0.639677	0.193087	0.436612	0.417197	1.26824	0.934739	-0.178801	0.0325314	0.1661	-0.102954	0.200044	0.478143	-0.0758477	0.503546	0.82799
ENSG00000065320	NTN1	protein_coding	6383	0.0531059	0.100487	0.132308	0.32631	0.323604	0.274274	0.013108	0.0500343	0.0760845	0.0463689	0.0711515	0.068168	0.418567	0.311176	0.587963	-0.234268	0.545572	0.786597	0.652835	0.251183	0.645111
ENSG00000065328	MCM10	protein_coding	5454	27.9959	26.891	27.7506	15.5012	14.7978	16.2702	1.39663	1.27239	2.30698	0.971877	0.32971	0.899639	0.045723	0.486651	0.736477	0.137055	0.0705346	0.286862	-0.0913322	0.357292	0.732753
ENSG00000065357	DGKA	protein_coding	10215	3.45619	3.04756	3.47275	7.56827	7.16364	5.19528	0.126999	0.23632	0.339662	0.370474	0.447812	0.44422	0.18849	0.0301017	0.15844	-0.462172	9.1227e-06	0.00172437	0.650663	7.00274e-06	0.000738303
ENSG00000065413	ANKRD44	protein_coding	9189	0.920294	0.953189	0.770952	0.469496	0.449826	0.414199	0.0381164	0.108711	0.193976	0.0586388	0.0496814	0.131692	-0.294791	0.105371	0.333071	-0.111015	0.627644	0.836455	-0.183776	0.528109	0.839906
ENSG00000065427	KARS	protein_coding	4065	99.8258	100.597	108.729	40.0125	41.3748	47.9188	2.44978	3.92318	4.39102	3.28189	0.562164	2.81932	0.112148	0.0569156	0.232784	0.212987	0.00201728	0.0474827	-0.10084	0.242516	0.637354
ENSG00000065457	ADAT1	protein_coding	4486	10.4284	10.7949	10.5066	3.09096	2.43835	2.66445	0.407213	1.02863	0.830286	0.340893	0.0577059	0.253567	-0.0368587	0.676381	0.861334	0.132372	0.26383	0.549888	-0.169231	0.25374	0.64804
ENSG00000065485	PDIA5	protein_coding	4030	2.94221	3.74548	3.53265	3.97548	4.20937	4.76233	0.440456	0.612205	0.323075	0.499748	0.324169	0.50298	-0.085532	0.51064	0.753552	0.172149	0.228549	0.508848	-0.257681	0.185179	0.570451
ENSG00000065491	TBC1D22B	protein_coding	3462	14.2254	13.5952	14.385	6.97487	6.97536	6.88471	1.09138	0.683061	1.02729	0.290548	1.1873	0.84907	0.0829681	0.377443	0.651544	-0.015354	0.889336	0.968763	0.0983221	0.497951	0.825638
ENSG00000065518	NDUFB4	protein_coding	1889	29.5094	30.6305	30.8939	50.9554	59.8653	59.8894	1.33791	1.82819	2.7954	2.8209	4.08694	4.81725	0.0119581	0.874772	0.956278	0.000960285	0.990432	1	0.0109978	0.920582	0.999922
ENSG00000065526	SPEN	protein_coding	13294	33.7464	31.5181	32.0486	46.4508	39.4373	36.6314	1.42958	1.9411	2.67061	3.52125	1.44992	3.37546	0.0241374	0.724044	0.884961	-0.105747	0.158585	0.426962	0.129884	0.202607	0.590242
ENSG00000065534	MYLK	protein_coding	22167	0.42791	0.258089	0.265023	0.0278069	0.00710031	0.0206779	0.03132	0.0503445	0.0270612	0.0149548	0.00969541	0.0136748	0.0391818	0.867095	0.951468	1.3479	0.0474524	0.2353	-1.30872	0.0678781	0.379707
ENSG00000065548	ZC3H15	protein_coding	3125	42.7663	48.7906	54.3457	21.329	22.6536	24.4749	2.19142	0.775764	3.34397	2.63746	0.785933	3.05794	0.15544	0.0516381	0.219846	0.116891	0.190536	0.466001	0.0385493	0.742156	0.943509
ENSG00000065559	MAP2K4	protein_coding	5714	3.16387	3.36095	3.68056	11.0726	10.4597	10.9144	0.276887	0.261663	0.500644	1.13809	0.243844	1.13675	0.130327	0.21386	0.487732	0.0654809	0.527896	0.772707	0.0648463	0.657736	0.905185
ENSG00000065600	TMEM206	protein_coding	2914	10.8159	10.7958	11.4712	10.6634	11.2433	11.1689	1.76567	1.15497	0.892355	0.710709	0.218771	1.61226	0.0859023	0.434119	0.69861	-0.0138877	0.908621	0.976753	0.09979	0.541624	0.844826
ENSG00000065613	SLK	protein_coding	7974	7.15532	7.83318	7.52572	14.9096	13.5115	13.5478	0.181225	0.339399	0.650812	1.47049	0.539465	1.3867	-0.0557847	0.481121	0.733001	0.00536436	0.948935	0.994718	-0.0611491	0.595958	0.874018
ENSG00000065615	CYB5R4	protein_coding	9635	4.41172	4.00178	4.45415	6.99686	6.96916	6.80774	0.256019	0.391254	0.66464	0.72599	0.293644	0.298808	0.157414	0.103174	0.329557	-0.0325956	0.745509	0.902778	0.19001	0.174385	0.555967
ENSG00000065665	SEC61A2	protein_coding	3916	3.14498	2.96809	2.76163	1.69972	1.45509	1.53509	0.572547	0.168035	0.339052	0.284484	0.0236241	0.413192	-0.0996129	0.519098	0.760556	0.0840562	0.662893	0.85826	-0.183669	0.458422	0.801078
ENSG00000065675	PRKCQ	protein_coding	3295	2.69102	2.50527	2.37288	0.49534	0.459326	0.460775	0.548381	0.271771	0.316805	0.152948	0.0788177	0.265151	-0.075943	0.709841	0.87751	-0.00849516	0.979761	1	-0.0674479	0.864544	0.988962
ENSG00000065717	TLE2	protein_coding	4038	0.527741	0.417671	0.399243	0.0208762	0.00830141	0.0100532	0.138219	0.181167	0.0738936	0.0241067	0.0143785	0.0201065	-0.0875313	0.827592	0.934932	0.315351	0.821591	0.937004	-0.402882	0.786882	0.960028
ENSG00000065802	ASB1	protein_coding	7410	6.1816	5.9345	6.56245	5.20531	5.57274	5.30362	0.296589	0.401733	0.502065	0.39464	0.252981	0.532567	0.143161	0.0904948	0.305445	-0.0748536	0.41903	0.687776	0.218015	0.0855412	0.419879
ENSG00000065809	FAM107B	protein_coding	7019	78.6067	95.6606	112.453	12.2079	13.0134	13.287	4.81752	4.55327	5.30278	2.03196	0.839106	0.757864	0.23338	0.00417506	0.0441712	0.0327527	0.709098	0.88459	0.200627	0.0909733	0.433303
ENSG00000065833	ME1	protein_coding	3371	0	0.00930681	0	9.53597	10.486	11.4847	0	0.0186136	0	0.434071	0.50923	1.34178	-2.18806	0.0926006	0.309372	0.136911	0.301191	0.588371	-2.32497	0.0796393	0.404053
ENSG00000065882	TBC1D1	protein_coding	9032	26.4568	22.9364	24.37	27.1769	30.7509	29.3986	1.09937	1.34713	0.684842	1.42163	1.36545	0.548136	0.0875595	0.120895	0.358432	-0.0648906	0.282081	0.569748	0.15245	0.0686492	0.38205
ENSG00000065883	CDK13	protein_coding	8921	13.426	13.2921	12.9949	13.8448	13.5848	13.155	1.01027	0.510331	0.552914	0.404075	0.831221	0.490043	-0.0329683	0.596087	0.815441	-0.0454337	0.504112	0.755718	0.0124654	0.892125	0.99472
ENSG00000065911	MTHFD2	protein_coding	4870	38.5022	39.1654	50.1012	36.3905	41.2944	45.38	2.02752	1.57111	2.91642	2.43952	0.609541	2.14701	0.355555	1.30402e-06	7.02697e-05	0.13559	0.0436256	0.225972	0.219965	0.0171077	0.194553
ENSG00000065923	SLC9A7	protein_coding	10033	8.71218	6.92589	5.91038	8.05792	7.40235	7.23036	1.27325	0.738464	0.531104	0.140844	0.685036	0.379764	-0.227726	0.016946	0.111567	-0.0336779	0.733713	0.897342	-0.194049	0.155761	0.532125
ENSG00000065970	FOXJ2	protein_coding	6296	3.66364	3.60806	3.4235	1.40658	1.19094	1.09653	0.480098	0.488993	0.207488	0.254674	0.160565	0.171107	-0.0740611	0.562046	0.79119	-0.102168	0.545861	0.786719	0.0281066	0.894028	0.995681
ENSG00000065978	YBX1	protein_coding	1930	372.589	417.297	453.896	558.479	657.977	709.28	9.03156	21.7324	21.4648	6.58999	25.4022	18.7036	0.121147	0.0184532	0.118011	0.108195	0.0482425	0.236645	0.0129512	0.857488	0.987343
ENSG00000065989	PDE4A	protein_coding	6646	11.3832	14.5117	15.5199	0.251008	0.563261	0.853379	0.338038	1.61734	1.78203	0.112507	0.187167	0.237416	0.0956162	0.42824	0.693867	0.617563	0.0088597	0.103976	-0.521947	0.0457786	0.314912
ENSG00000066027	PPP2R5A	protein_coding	3825	9.28607	11.3492	11.3772	14.3371	14.7949	16.1969	0.317188	0.779211	0.811097	1.87951	1.09581	1.62334	0.00179965	0.984064	1	0.135148	0.170957	0.443113	-0.133348	0.31807	0.704956
ENSG00000066044	ELAVL1	protein_coding	6956	37.6469	35.7046	36.3918	34.0672	35.1614	36.6084	0.318006	1.28569	0.548709	1.90427	1.07821	0.953364	0.0274933	0.588436	0.810602	0.0583005	0.295071	0.582394	-0.0308071	0.681229	0.91688
ENSG00000066056	TIE1	protein_coding	6694	0.182708	0.247309	0.1491	0.0139725	0.0222813	0	0.0693991	0.022109	0.0243119	0.0164602	0.00804363	0	-0.730638	0.0679134	0.257765	-4.11164	0.00997933	0.11075	3.381	0.0356041	0.277913
ENSG00000066084	DIP2B	protein_coding	10361	13.9378	13.3786	11.8898	25.3267	25.0728	21.5051	0.994606	0.455955	0.780775	1.19415	1.01283	2.68774	-0.170078	0.0253671	0.143413	-0.219263	0.00787119	0.0979293	0.0491852	0.645227	0.899121
ENSG00000066117	SMARCD1	protein_coding	5136	55.9193	52.5934	51.8935	53.6309	56.0929	58.8173	0.871782	1.13417	1.95869	2.434	3.49999	2.82584	-0.019187	0.71971	0.882711	0.0685679	0.242352	0.523757	-0.0877549	0.27043	0.660973
ENSG00000066135	KDM4A	protein_coding	5172	7.30009	6.42483	5.55757	13.5497	13.5412	13.8939	0.362527	0.398804	0.253861	0.789459	1.19102	1.59484	-0.209217	0.0189002	0.12016	0.0322671	0.713858	0.886996	-0.241484	0.0557331	0.346779
ENSG00000066136	NFYC	protein_coding	5990	6.87964	6.76758	7.22171	10.0254	11.1235	10.6295	0.656731	0.214663	0.338342	0.294408	0.926476	1.93476	0.094714	0.330431	0.60697	-0.0627345	0.543251	0.784384	0.157449	0.269282	0.660446
ENSG00000066230	SLC9A3	protein_coding	2783	0.371408	0.401404	0.17326	0.635306	0.512073	0.223692	0.139283	0.0670305	0.0830361	0.294513	0.0212837	0.0761348	-1.1812	0.0094243	0.0769246	-1.19267	0.0162165	0.142041	0.0114695	0.98942	0.999922
ENSG00000066279	ASPM	protein_coding	10938	34.4254	28.9337	15.4567	34.2658	31.1209	26.0074	0.647887	1.58751	1.50354	1.64134	0.517613	2.00185	-0.903404	1.05913e-14	4.72932e-12	-0.258549	0.000756135	0.0277286	-0.644855	1.47145e-07	2.90124e-05
ENSG00000066294	CD84	protein_coding	9255	1.74586	1.09199	1.05741	13.0498	14.4302	14.5395	0.105556	0.0736908	0.104164	0.734887	0.402809	0.610775	-0.0355397	0.690786	0.868843	0.0116286	0.874517	0.961862	-0.0471683	0.683844	0.91792
ENSG00000066322	ELOVL1	protein_coding	2507	6.77108	8.29499	8.7657	32.2986	36.3452	37.5349	0.515172	0.582116	0.302003	2.2453	1.90853	2.41733	0.0811528	0.328746	0.605717	0.0448309	0.578112	0.809101	0.0363219	0.752389	0.947059
ENSG00000066336	SPI1	protein_coding	2069	26.8622	28.7928	30.9968	33.8275	42.1325	35.5848	1.64216	1.95462	1.39077	9.00355	5.61275	4.89065	0.104986	0.396537	0.667793	-0.24795	0.0695916	0.284517	0.352936	0.0588083	0.356276
ENSG00000066379	ZNRD1	protein_coding	3672	3.42853	3.59273	3.79568	3.08813	3.52785	3.50973	0.515393	0.393641	0.407882	0.331992	0.148376	0.673512	0.0772959	0.56721	0.795161	-0.0234937	0.877141	0.962472	0.10079	0.620358	0.886941
ENSG00000066422	ZBTB11	protein_coding	7416	6.75049	6.28574	5.76941	12.2382	11.9917	11.5203	0.892658	0.244762	0.468507	1.83371	0.409	1.4264	-0.12288	0.223212	0.498061	-0.0572185	0.585677	0.814039	-0.0656619	0.650311	0.901538
ENSG00000066427	ATXN3	protein_coding	28202	1.17738	1.04969	1.02889	0.819218	0.774289	0.803912	0.0898399	0.122069	0.106338	0.0795985	0.0146279	0.139895	-0.0249058	0.8199	0.931408	0.0593361	0.635733	0.841894	-0.0842419	0.612768	0.881577
ENSG00000066455	GOLGA5	protein_coding	3295	10.7069	9.67107	10.883	11.6173	12.0622	11.6146	0.154838	0.537327	1.55287	0.988801	0.876172	0.710205	0.167722	0.0719118	0.267349	-0.0515782	0.602931	0.822498	0.2193	0.10963	0.464535
ENSG00000066557	LRRC40	protein_coding	2884	16.8026	15.4805	14.8059	25.4841	22.5158	27.0548	1.04901	1.63091	1.65317	2.63685	1.81338	1.32093	-0.0632016	0.49238	0.740118	0.267479	0.00981798	0.109199	-0.330681	0.0185889	0.202259
ENSG00000066583	ISOC1	protein_coding	1940	10.7086	10.8499	12.4894	22.0402	22.4765	25.9476	0.645689	1.05792	0.902932	1.98496	1.55455	2.65279	0.206386	0.0397766	0.187776	0.212555	0.0409691	0.218676	-0.0061687	0.964912	0.999922
ENSG00000066629	EML1	protein_coding	8899	2.67417	2.25366	1.86381	0.300924	0.321159	0.490354	0.0868553	0.0925535	0.138967	0.0742262	0.0699305	0.168811	-0.272584	0.0581188	0.235866	0.619493	0.00643103	0.0894276	-0.892077	0.00136268	0.0389609
ENSG00000066651	TRMT11	protein_coding	2690	4.11715	4.58167	5.17721	3.97556	3.91838	4.98811	0.480346	0.373221	0.356586	0.56322	0.529425	0.58517	0.177504	0.169174	0.43015	0.336074	0.0255582	0.174433	-0.15857	0.411384	0.774352
ENSG00000066654	THUMPD1	protein_coding	6501	18.811	18.392	19.4821	14.4859	14.9456	15.8571	0.898554	0.976191	1.7757	1.4714	0.616665	1.05998	0.0839591	0.259434	0.536868	0.086912	0.2904	0.5774	-0.00295293	0.97852	0.999922
ENSG00000066697	MSANTD3	protein_coding	3253	10.8236	10.3052	10.0208	5.30575	4.98224	5.42582	0.982446	0.343265	0.453214	1.05742	0.503574	0.456778	-0.0405086	0.696113	0.871969	0.1301	0.299234	0.586645	-0.170609	0.2958	0.683953
ENSG00000066739	ATG2B	protein_coding	14778	6.26081	5.78665	5.31526	6.68504	6.08534	5.82261	0.532101	0.656635	0.692082	0.358796	0.494712	0.374384	-0.122064	0.175979	0.438372	-0.0627192	0.519115	0.766804	-0.0593443	0.652469	0.902656
ENSG00000066777	ARFGEF1	protein_coding	10964	4.2135	4.3805	4.23495	13.3303	12.5392	11.8834	0.100096	0.151761	0.374575	0.855291	0.278409	1.12649	-0.0483695	0.515308	0.757485	-0.0753017	0.327543	0.61158	0.0269322	0.800305	0.964786
ENSG00000066827	ZFAT	protein_coding	8900	1.47709	1.42143	1.26682	4.79415	5.78531	5.34832	0.103247	0.22319	0.164331	0.710079	0.725291	0.391718	-0.160486	0.218017	0.493063	-0.114199	0.35286	0.634355	-0.0462865	0.793987	0.961761
ENSG00000066855	MTFR1	protein_coding	4629	3.42294	3.20062	2.77218	7.88963	8.98582	8.16929	0.635044	0.252779	0.319794	1.01357	0.766556	0.599259	-0.209528	0.1039	0.330439	-0.133312	0.288789	0.576515	-0.0762164	0.667428	0.910004
ENSG00000066923	STAG3	protein_coding	8583	0.713396	1.29979	1.66114	0.613518	1.00019	0.674148	0.180113	0.18239	0.259894	0.0928359	0.0218122	0.180661	0.353086	0.0440396	0.200182	-0.576905	0.00852694	0.10264	0.92999	0.00143858	0.0406715
ENSG00000066926	FECH	protein_coding	4473	12.4475	13.1615	13.3888	15.2741	16.213	17.6351	0.799225	0.329774	0.50882	1.17547	0.199597	0.378738	0.0258698	0.698624	0.872779	0.122115	0.0989948	0.338716	-0.0962454	0.331689	0.714781
ENSG00000066933	MYO9A	protein_coding	20253	1.88878	1.98393	2.09283	1.52296	1.35248	1.35437	0.135939	0.176763	0.26255	0.231757	0.0248448	0.113142	0.0788083	0.435727	0.700096	0.00757305	0.947792	0.994467	0.0712353	0.642682	0.898134
ENSG00000067048	DDX3Y	protein_coding	5738	0.0119088	0	0.00524212	18.3702	19.1002	18.0288	0.0139877	0	0.0104842	2.25925	1.47621	2.43819	2.15677	0.157102	0.414372	-0.080492	0.501193	0.753996	2.23726	0.149519	0.522063
ENSG00000067057	PFKP	protein_coding	4836	16.2093	18.6065	21.2486	10.0964	11.2213	9.59932	0.616258	1.2408	0.368709	0.862302	0.730758	1.38305	0.190813	0.021485	0.130143	-0.225955	0.0177012	0.147416	0.416768	0.00152882	0.042355
ENSG00000067064	IDI1	protein_coding	3589	54.6699	56.2915	77.932	59.4885	67.3393	74.6922	1.40959	7.54582	10.9209	8.07732	1.97089	8.39568	0.470162	3.00594e-05	0.00097722	0.148359	0.164133	0.434719	0.321803	0.0296629	0.254893
ENSG00000067066	SP100	protein_coding	12618	0.641477	0.941787	0.88715	7.7342	7.91307	8.14883	0.057971	0.118562	0.169591	0.704782	0.313879	0.561783	-0.0837592	0.48027	0.73286	0.043411	0.675208	0.864626	-0.12717	0.420638	0.780198
ENSG00000067082	KLF6	protein_coding	6139	8.55782	6.71649	8.54981	6.8719	8.24108	7.99684	0.373382	1.19946	1.71235	0.347993	0.375636	0.413858	0.350038	0.0032995	0.0371609	-0.0427247	0.724784	0.892825	0.392762	0.021939	0.221461
ENSG00000067113	PLPP1	protein_coding	2016	1.5746	1.78005	2.34814	3.85262	3.21233	4.66299	0.238073	0.307294	0.361354	0.731544	0.378369	0.837589	0.401387	0.0421175	0.194265	0.532705	0.00961849	0.108562	-0.131318	0.630705	0.892183
ENSG00000067141	NEO1	protein_coding	8117	0.360498	0.390113	0.384004	0.343542	0.293137	0.27257	0.0476289	0.0641836	0.0609519	0.0485962	0.119947	0.0357492	-0.0133736	0.95271	0.990688	-0.0961835	0.726551	0.893462	0.0828099	0.815692	0.96953
ENSG00000067167	TRAM1	protein_coding	3878	43.437	34.456	32.8426	99.4174	101.578	107.241	3.15882	4.51687	4.18652	15.8877	3.7644	6.73475	-0.0681027	0.484982	0.734925	0.0788892	0.444296	0.710181	-0.146992	0.302527	0.690672
ENSG00000067177	PHKA1	protein_coding	6350	0.0338328	0.0599351	0.0570548	0.810327	0.514096	1.14794	0.015381	0.0270314	0.049152	0.214793	0.147064	0.264111	0.00109622	0.99787	1	1.15289	0.00115017	0.0352188	-1.1518	0.075262	0.396557
ENSG00000067182	TNFRSF1A	protein_coding	4005	1.05747	1.46617	1.36971	0	0	0.0125075	0.294238	0.359225	0.161092	0	0	0.0250151	-0.102826	0.675893	0.860898	2.80525	0.103123	0.344696	-2.90807	0.0969318	0.442884
ENSG00000067191	CACNB1	protein_coding	7094	0.93954	0.869864	0.685798	0.739218	0.860612	0.502294	0.193279	0.0849525	0.0449027	0.167026	0.106059	0.110941	-0.342787	0.0689538	0.260298	-0.790007	0.000876053	0.030091	0.44722	0.122574	0.484488
ENSG00000067208	EVI5	protein_coding	8276	1.82085	1.94709	2.02	2.52745	2.24919	2.59403	0.1951	0.122181	0.13467	0.399778	0.160186	0.337017	0.0546347	0.639483	0.84174	0.196588	0.129399	0.385118	-0.141953	0.412604	0.775074
ENSG00000067221	STOML1	protein_coding	10461	0.409486	0.394238	0.596241	0.231281	0.265413	0.394043	0.0681069	0.0693837	0.10489	0.0356431	0.0814544	0.0683196	0.598117	0.00579781	0.0556068	0.561289	0.0285599	0.183805	0.0368277	0.909131	0.998867
ENSG00000067225	PKM	protein_coding	8571	136.23	170.716	192.111	104.826	117.658	118.54	4.68793	6.58745	10.6845	2.46655	5.77195	3.3752	0.170269	0.00179518	0.0241832	0.0106718	0.844338	0.947209	0.159598	0.0372985	0.283807
ENSG00000067248	DHX29	protein_coding	4734	15.7104	15.3117	15.9317	18.8367	18.5016	20.0331	0.981437	0.84546	0.742359	2.39441	0.138183	2.12965	0.0574607	0.479204	0.732026	0.11602	0.192644	0.469313	-0.0585591	0.624171	0.88889
ENSG00000067334	DNTTIP2	protein_coding	7519	12.4631	12.3752	15.4669	11.387	11.297	12.4406	0.990044	0.578314	1.29142	1.31489	0.86823	1.22619	0.321827	0.000528753	0.009475	0.142847	0.129421	0.385118	0.17898	0.157081	0.535047
ENSG00000067365	METTL22	protein_coding	8254	2.22877	2.15415	2.16745	0.829594	0.937985	0.861275	0.19143	0.424557	0.322839	0.101426	0.0759038	0.100238	0.00579343	0.965674	0.996225	-0.127769	0.459651	0.722329	0.133562	0.542109	0.844826
ENSG00000067369	TP53BP1	protein_coding	12991	8.29289	8.04401	7.44037	7.60818	6.59618	6.12292	0.581111	0.373965	0.429813	0.60481	0.565093	0.673031	-0.112119	0.157368	0.414784	-0.103075	0.237899	0.518637	-0.00904452	0.938072	0.999922
ENSG00000067445	TRO	protein_coding	6716	2.27328	2.15339	1.88338	0.0124737	0.00694112	0.00604452	0.123419	0.14075	0.214966	0.0249473	0.0120224	0.012089	-0.189974	0.286539	0.564965	0.309036	0.815752	0.935121	-0.49901	0.726292	0.936677
ENSG00000067533	RRP15	protein_coding	7883	10.8909	12.3743	14.0847	9.70999	8.58464	10.6796	0.397565	0.785717	0.4327	0.742844	1.07158	1.20969	0.187307	0.0228548	0.135223	0.320131	0.000958241	0.0317516	-0.132824	0.265158	0.656847
ENSG00000067560	RHOA	protein_coding	2582	158.2	154.089	166.877	179.46	193.139	194.527	4.53225	8.88228	10.9999	17.6415	2.21856	5.2078	0.115103	0.0669493	0.255544	0.0105793	0.87274	0.961243	0.104524	0.250168	0.644173
ENSG00000067596	DHX8	protein_coding	9302	8.62979	7.76044	7.40692	5.92683	6.01841	5.47108	0.441212	0.40376	0.256336	0.32531	0.134054	0.471174	-0.0676202	0.333264	0.610033	-0.133673	0.0930415	0.329037	0.0660529	0.527517	0.839906
ENSG00000067601	PMS2P4	transcribed_unprocessed_pseudogene	1060	1.67041	1.77512	1.23498	1.96859	2.27667	3.47425	0.835624	0.461988	0.386912	0.251821	0.167366	1.36221	-0.54929	0.126373	0.366425	0.628502	0.0831656	0.312355	-1.17779	0.0238772	0.230029
ENSG00000067606	PRKCZ	protein_coding	7636	0.0271734	0.0264082	0.0521547	1.01393	1.00584	1.15172	0.0149013	0.0297132	0.0208508	0.265212	0.064561	0.104931	0.884384	0.121396	0.358979	0.192538	0.45559	0.718826	0.691845	0.261777	0.653689
ENSG00000067646	ZFY	protein_coding	5527	0.0211398	0.00567636	0	5.47558	5.09743	5.87881	0.0155167	0.0113527	0	0.712216	0.418112	0.786735	-2.18806	0.111713	0.344101	0.207487	0.176923	0.449245	-2.39555	0.0956914	0.44104
ENSG00000067704	IARS2	protein_coding	4165	41.6359	47.9202	51.0631	62.8423	63.1382	69.5588	1.06998	2.56753	1.16725	6.61291	1.39833	5.04163	0.0918409	0.160252	0.419618	0.140345	0.0508566	0.242647	-0.0485036	0.609145	0.880095
ENSG00000067798	NAV3	protein_coding	12135	0.0331175	0.0345579	0.0193587	0.0601824	0.0717878	0.0562197	0.01619	0.013905	0.0193424	0.0235096	0.0182914	0.0117349	-0.885435	0.161642	0.421803	-0.331342	0.556037	0.794352	-0.554094	0.504327	0.828345
ENSG00000067829	IDH3G	protein_coding	2717	9.90285	9.36293	10.2527	34.9906	40.8026	37.7382	0.94923	0.0565709	1.06155	2.91836	1.57427	4.32453	0.129798	0.167441	0.428478	-0.112324	0.22491	0.505593	0.242123	0.0702128	0.386343
ENSG00000067836	ROGDI	protein_coding	3683	0.918543	0.624653	0.865108	0.909289	0.85786	0.985072	0.16303	0.116135	0.0587305	0.324681	0.085581	0.453139	0.464943	0.0855804	0.295429	0.216043	0.452451	0.71645	0.2489	0.523062	0.838469
ENSG00000067840	PDZD4	protein_coding	4341	0	0.0143987	0	0.165468	0.263997	0.25205	0	0.0166264	0	0.0925247	0.0753677	0.0850158	-3.02003	0.0453947	0.204368	-0.0915378	0.861838	0.955067	-2.92849	0.0576227	0.353609
ENSG00000067900	ROCK1	protein_coding	11113	18.0487	17.5544	17.385	25.0118	23.1264	22.6928	1.02699	0.235534	0.351165	0.94838	1.02425	1.72279	-0.0140751	0.805841	0.924092	-0.0257144	0.677791	0.866446	0.0116393	0.890134	0.994419
ENSG00000067955	CBFB	protein_coding	4129	59.7556	57.3342	60.6126	52.4593	44.8813	50.8021	3.05814	3.67376	4.44289	6.01752	3.09141	2.78162	0.0803911	0.269059	0.547054	0.179958	0.0287979	0.184633	-0.099567	0.354566	0.730265
ENSG00000067992	PDK3	protein_coding	2695	3.82299	3.47364	3.18212	6.95356	6.93628	7.15077	0.654736	0.235338	0.580433	0.59016	0.578895	0.946766	-0.116089	0.41311	0.681427	0.0503597	0.7246	0.892825	-0.166448	0.409656	0.773268
ENSG00000068001	HYAL2	protein_coding	4545	1.90249	2.47132	2.92172	2.18475	2.45916	2.72441	0.185907	0.328544	0.243054	0.310941	0.0028682	0.628344	0.239875	0.0982676	0.3207	0.156371	0.330697	0.614507	0.0835033	0.69563	0.922605
ENSG00000068024	HDAC4	protein_coding	13368	1.233	1.72503	1.77645	1.4345	1.35985	1.14213	0.172833	0.215105	0.103794	0.145668	0.163985	0.365858	0.0434038	0.764876	0.906011	-0.228156	0.180013	0.453449	0.271559	0.226367	0.621467
ENSG00000068028	RASSF1	protein_coding	3683	6.98859	6.8189	7.40243	7.6587	8.56762	8.33124	1.18068	0.443732	0.901433	0.339296	0.709444	1.68306	0.113741	0.352371	0.628045	-0.0496203	0.708294	0.884297	0.163361	0.366468	0.739857
ENSG00000068079	IFI35	protein_coding	1973	1.53381	2.7665	3.27652	0.988323	1.15257	1.04023	0.332413	0.454746	0.552824	0.403519	0.113571	0.30858	0.241687	0.272731	0.551125	-0.164594	0.58393	0.813248	0.406281	0.277965	0.666874
ENSG00000068097	HEATR6	protein_coding	4868	2.16389	2.91739	2.75115	8.0683	7.34207	6.92728	0.165484	0.301767	0.288165	0.631974	0.470522	1.01975	-0.0809853	0.47692	0.730308	-0.0769986	0.499458	0.752595	-0.00398671	0.980037	0.999922
ENSG00000068120	COASY	protein_coding	4032	14.4775	14.7739	15.1821	13.5002	15.7925	14.9151	0.66769	0.782454	0.853241	1.16177	1.17496	1.30408	0.0386047	0.618161	0.82863	-0.0812818	0.341334	0.624592	0.119886	0.30041	0.689052
ENSG00000068137	PLEKHH3	protein_coding	4803	1.70562	1.3284	1.40479	0.715285	0.695797	0.689596	0.127568	0.225978	0.311384	0.270614	0.27704	0.382349	0.0805374	0.766047	0.90662	-0.113117	0.748723	0.904521	0.193654	0.66365	0.907961
ENSG00000068305	MEF2A	protein_coding	6925	18.7682	20.124	21.3943	8.02486	8.1155	9.03703	0.772455	1.34422	1.13329	0.579511	0.522033	1.37217	0.0893464	0.25941	0.536868	0.154613	0.094971	0.332453	-0.0652667	0.586032	0.870036
ENSG00000068308	OTUD5	protein_coding	3592	24.64	25.6413	25.014	19.5466	22.6882	22.8111	0.578638	1.11291	0.953174	0.619457	1.93358	1.2268	-0.0358981	0.572067	0.798485	0.00795608	0.90936	0.976925	-0.0438542	0.642639	0.898134
ENSG00000068323	TFE3	protein_coding	4283	6.63996	8.69269	10.8798	10.2791	11.2547	10.0696	0.507278	0.389978	0.865969	1.01184	1.1307	1.8977	0.323406	0.00379754	0.0413929	-0.159754	0.166719	0.437508	0.48316	0.00353652	0.0770322
ENSG00000068354	TBC1D25	protein_coding	4223	3.42783	3.35236	3.40828	3.70124	4.03947	3.37066	0.220236	0.080162	0.146557	0.597015	0.44785	0.209699	0.0240228	0.831111	0.936257	-0.267738	0.0380851	0.212342	0.291761	0.089962	0.430853
ENSG00000068366	ACSL4	protein_coding	6415	22.7525	24.9681	27.1364	28.2325	32.5134	28.3091	1.29445	1.48048	1.82368	2.12165	2.15103	2.25005	0.120615	0.092185	0.308611	-0.199835	0.0123122	0.123933	0.32045	0.00381209	0.0802915
ENSG00000068383	INPP5A	protein_coding	3706	8.00274	8.20719	8.31862	2.56158	2.44926	2.61396	0.519756	0.480441	0.987626	0.520687	0.237109	0.852632	0.0183197	0.892601	0.965823	0.109129	0.540667	0.782125	-0.0908097	0.684938	0.918498
ENSG00000068394	GPKOW	protein_coding	1742	17.4776	16.0939	17.5141	15.8262	17.8779	18.2298	0.854487	1.03694	1.39029	2.34767	0.780047	2.25385	0.122177	0.226619	0.501535	0.0211042	0.847971	0.949332	0.101073	0.497734	0.825638
ENSG00000068400	GRIPAP1	protein_coding	6841	9.62683	9.77984	9.84989	8.2731	7.86093	7.68155	0.42028	0.471067	0.47622	1.12178	0.367662	0.612574	0.00969667	0.90348	0.969703	-0.030882	0.730131	0.895166	0.0405787	0.735425	0.939729
ENSG00000068438	FTSJ1	protein_coding	2872	30.3546	32.7086	34.8306	17.9895	18.9883	19.6609	1.25949	1.01269	1.83758	0.518008	0.891558	2.81729	0.0901088	0.23021	0.505366	0.0517085	0.541589	0.783193	0.0384003	0.732796	0.938591
ENSG00000068489	PRR11	protein_coding	4080	22.4719	20.3889	14.7742	28.3768	28.56	28.4983	0.825209	1.66426	0.668598	1.6479	1.69857	1.31352	-0.464568	1.14679e-07	8.29073e-06	-0.00336073	0.962926	1	-0.461207	5.67851e-05	0.00353324
ENSG00000068615	REEP1	protein_coding	5380	0.217041	0.147657	0.162564	0.491887	0.324024	0.55966	0.100809	0.0659823	0.0629949	0.14068	0.0923798	0.317855	0.144927	0.748416	0.898075	0.761636	0.0733356	0.291836	-0.616709	0.320246	0.7068
ENSG00000068650	ATP11A	protein_coding	13733	1.79168	1.99578	1.94098	1.50472	1.48744	1.2349	0.0458857	0.175862	0.294484	0.292928	0.111166	0.117844	-0.0375781	0.747053	0.897225	-0.264578	0.057579	0.257528	0.227	0.209423	0.599115
ENSG00000068654	POLR1A	protein_coding	13519	24.6103	25.2265	21.9089	17.8571	18.3114	16.839	1.3984	4.17118	2.93299	1.84212	0.265308	1.64985	-0.203701	0.0394822	0.187026	-0.119521	0.256435	0.542072	-0.0841804	0.552872	0.852846
ENSG00000068697	LAPTM4A	protein_coding	1946	28.3601	31.0934	28.184	22.8356	21.3103	24.1549	2.02127	1.38267	1.11525	1.72317	0.467553	1.95836	-0.142625	0.0644001	0.250377	0.184772	0.0349807	0.202547	-0.327397	0.0064763	0.108524
ENSG00000068724	TTC7A	protein_coding	6949	15.9084	12.9031	11.5608	7.57864	9.42651	9.88351	0.421277	0.346893	0.343248	0.513753	1.07408	1.06175	-0.15837	0.0390984	0.185846	0.0645769	0.436308	0.703337	-0.222947	0.051615	0.334594
ENSG00000068745	IP6K2	protein_coding	5624	8.90502	8.46461	8.00273	8.31395	8.5531	8.77282	0.672762	0.342623	0.649145	0.451187	0.583625	1.07328	-0.0804649	0.348766	0.624127	0.0400672	0.669294	0.861957	-0.120532	0.344954	0.723492
ENSG00000068784	SRBD1	protein_coding	5045	6.13849	5.44487	5.71521	4.89595	4.09173	4.886	0.472232	0.588061	0.497522	0.845009	0.180434	0.555618	0.0699047	0.530815	0.768752	0.260663	0.0465667	0.234098	-0.190759	0.262173	0.653689
ENSG00000068796	KIF2A	protein_coding	4774	32.1672	30.9386	30.0525	36.8468	36.4588	36.778	1.60507	1.17543	2.11575	2.8824	0.847878	3.13367	-0.041043	0.543521	0.777926	0.0132754	0.855735	0.952272	-0.0543185	0.585444	0.870036
ENSG00000068831	RASGRP2	protein_coding	6084	11.481	10.2996	8.12479	16.0491	16.57	11.6465	1.66782	0.947176	0.85015	2.67683	0.756854	1.07533	-0.343513	0.00319144	0.0364304	-0.511484	0.000102392	0.00880266	0.16797	0.293295	0.681923
ENSG00000068878	PSME4	protein_coding	10241	38.2006	35.2601	32.5275	28.8617	28.015	26.5337	1.63071	1.544	1.91158	1.06841	1.5245	2.62089	-0.115997	0.074936	0.274504	-0.0772653	0.268337	0.55412	-0.0387318	0.680216	0.916412
ENSG00000068885	IFT80	protein_coding	7175	3.1168	2.9716	2.63911	1.16319	0.991337	0.967172	0.160506	0.570162	0.368069	0.209455	0.0918666	0.201394	-0.163964	0.24638	0.523226	-0.0306475	0.86812	0.958183	-0.133317	0.566296	0.860267
ENSG00000068903	SIRT2	protein_coding	6224	2.521	2.46755	2.8558	7.27398	7.44423	6.70894	0.472863	0.207725	0.111855	0.184475	0.361619	0.196326	0.212554	0.0463066	0.206601	-0.151031	0.15103	0.415085	0.363585	0.017623	0.198629
ENSG00000068912	ERLEC1	protein_coding	2592	14.4422	14.8388	16.6935	19.8832	19.4782	21.9189	0.669565	1.14499	1.32833	2.69067	1.05271	0.958678	0.169343	0.0616307	0.242985	0.169736	0.0820949	0.310225	-0.000393277	0.99763	0.999922
ENSG00000068971	PPP2R5B	protein_coding	3376	5.01743	4.26217	3.89308	7.41604	8.15707	6.79199	0.725947	0.281109	0.218523	0.900531	1.33764	0.941112	-0.132008	0.303922	0.581492	-0.265212	0.05183	0.244478	0.133204	0.470249	0.808438
ENSG00000068976	PYGM	protein_coding	4981	3.71203	3.96883	3.75595	0.327897	0.171808	0.210008	0.493319	0.393941	0.160058	0.189898	0.0563856	0.175795	-0.0795351	0.694464	0.870848	0.245452	0.61471	0.828747	-0.324987	0.539104	0.844084
ENSG00000069011	PITX1	protein_coding	3511	2.21619	2.38646	2.07311	1.64471	2.50583	2.59259	0.400942	0.657204	0.578226	0.573184	0.884561	1.05035	-0.218704	0.4282	0.693867	0.00860755	0.977508	1	-0.227312	0.580409	0.867375
ENSG00000069020	MAST4	protein_coding	14675	1.90339	2.37765	2.0554	0.749526	0.83249	0.831516	0.149535	0.426053	0.258355	0.106505	0.0506634	0.24691	-0.212105	0.128618	0.369966	0.0242359	0.887545	0.967593	-0.236341	0.286307	0.676176
ENSG00000069188	SDK2	protein_coding	11607	0.591994	0.70658	0.819026	0.0463376	0.0425926	0.0581261	0.0678609	0.0885155	0.0593324	0.0205784	0.0147563	0.0418661	0.211384	0.266668	0.544495	0.430493	0.34188	0.625054	-0.219109	0.648006	0.900164
ENSG00000069248	NUP133	protein_coding	6080	27.9083	25.6986	25.6738	27.7559	27.5458	29.6524	0.977671	2.12666	1.5244	2.78378	0.959388	2.03582	-0.00110647	0.987486	1	0.107234	0.169126	0.440802	-0.108341	0.302808	0.691081
ENSG00000069275	NUCKS1	protein_coding	6546	196.382	177.787	164.605	157.51	156.427	164.145	8.15875	14.6207	8.51296	19.0618	5.33101	12.206	-0.111079	0.119765	0.356454	0.0696944	0.361142	0.639852	-0.180774	0.0873647	0.423957
ENSG00000069329	VPS35	protein_coding	9733	33.6372	31.6537	31.002	18.0501	17.8509	19.3446	1.74716	1.44734	1.13278	1.74893	1.38673	1.85923	-0.0299475	0.665794	0.855675	0.117345	0.132281	0.389053	-0.147293	0.160133	0.538341
ENSG00000069345	DNAJA2	protein_coding	5065	23.4005	24.6103	29.3602	13.816	13.8074	15.1351	1.33719	0.966707	1.50172	1.65483	0.517126	1.14562	0.254262	0.00137834	0.0197976	0.131449	0.117793	0.369109	0.122813	0.267761	0.659547
ENSG00000069399	BCL3	protein_coding	3242	5.48642	10.0869	12.6734	4.82699	6.67441	5.46419	0.849147	1.6648	1.67099	1.57077	1.41297	1.22116	0.325552	0.0585819	0.236882	-0.308841	0.125172	0.379966	0.634393	0.0191884	0.20617
ENSG00000069424	KCNAB2	protein_coding	9534	11.5433	12.4364	13.2979	2.35659	2.57043	2.06552	0.785309	0.996268	0.476307	0.236528	0.228249	0.171374	0.0964884	0.208288	0.481166	-0.315646	0.00273683	0.0562254	0.412134	0.00209761	0.0530317
ENSG00000069493	CLEC2D	protein_coding	6957	1.43749	2.65158	3.24098	0.525433	0.468006	0.458759	0.201232	0.25001	0.111412	0.1034	0.0136445	0.151317	0.290243	0.0389726	0.185422	-0.0297616	0.888665	0.968397	0.320005	0.210515	0.600647
ENSG00000069509	FUNDC1	protein_coding	1399	11.2267	12.5759	13.3923	10.34	11.3867	13.2738	0.986764	0.659353	1.46146	1.392	1.5609	2.75885	0.0943116	0.461867	0.719469	0.220907	0.131438	0.387677	-0.126595	0.511123	0.83142
ENSG00000069667	RORA	protein_coding	17040	0.0849867	0.0608917	0.0388137	0.129408	0.105601	0.148005	0.0331906	0.0104216	0.0117863	0.0482842	0.0219601	0.0655825	-0.625487	0.126089	0.366088	0.520991	0.168574	0.439951	-1.14648	0.043017	0.306195
ENSG00000069702	TGFBR3	protein_coding	8705	0.345307	0.70871	1.39634	0.613712	0.716275	0.839265	0.123457	0.201778	0.312376	0.116544	0.045666	0.157897	0.981905	4.83839e-05	0.00144315	0.240437	0.322361	0.606906	0.741468	0.0254135	0.236949
ENSG00000069849	ATP1B3	protein_coding	2584	47.4802	59.2154	65.7424	89.8603	95.2068	97.8234	3.20898	1.07816	2.55953	9.23438	0.836314	6.52756	0.150733	0.0286123	0.154643	0.0399341	0.575252	0.807619	0.110798	0.258405	0.651137
ENSG00000069869	NEDD4	protein_coding	9097	0.121478	0.176818	0.210899	0.0551455	0.0467248	0.0828447	0.0315462	0.0497194	0.125604	0.0456548	0.014203	0.0627734	0.264405	0.575155	0.80066	0.764335	0.286134	0.574008	-0.499931	0.554782	0.853725
ENSG00000069943	PIGB	protein_coding	4542	0.951768	0.928673	1.46298	1.60947	1.80989	1.79595	0.232159	0.146243	0.326775	0.332973	0.241566	0.162513	0.663243	0.00149323	0.0210104	-0.00915447	0.963527	1	0.672397	0.0201973	0.212786
ENSG00000069956	MAPK6	protein_coding	6388	12.6073	14.7885	26.384	10.5751	10.2986	11.6785	1.09516	0.844491	4.20462	1.60541	0.309508	0.997793	0.83623	9.57937e-10	1.26464e-07	0.185296	0.0957079	0.333552	0.650935	8.46631e-05	0.0047961
ENSG00000069966	GNB5	protein_coding	13302	1.9944	1.48144	1.54196	1.22197	1.41683	1.52347	0.215736	0.105416	0.157682	0.0985939	0.0911619	0.192116	0.0582868	0.589639	0.81127	0.0936301	0.440812	0.707367	-0.0353433	0.827252	0.974272
ENSG00000069974	RAB27A	protein_coding	5605	0.67267	0.969538	1.51497	1.11188	1.12229	1.32272	0.120155	0.17657	0.212801	0.328913	0.162596	0.408048	0.648029	0.00303058	0.0352709	0.238166	0.299856	0.586858	0.409863	0.184198	0.569443
ENSG00000069998	CECR5	protein_coding	4936	8.39191	8.64679	8.13383	10.5813	11.5915	11.1829	0.578151	1.01757	0.250348	1.72254	1.32427	0.828503	-0.0904442	0.369569	0.644401	-0.0548879	0.611758	0.826742	-0.0355562	0.809279	0.967517
ENSG00000070010	UFD1L	protein_coding	8736	9.35517	9.15967	9.30663	9.8658	9.35037	8.22076	0.733079	0.485727	0.395621	0.547432	0.345918	0.484382	0.0238371	0.727843	0.887091	-0.183511	0.0198629	0.155484	0.207348	0.0486424	0.324987
ENSG00000070018	LRP6	protein_coding	10337	3.75308	3.45561	3.0644	3.40546	2.95385	3.15902	0.264055	0.130318	0.335059	0.198532	0.0843395	0.332028	-0.169954	0.0637708	0.248631	0.104263	0.297974	0.58508	-0.274216	0.0468362	0.318436
ENSG00000070019	GUCY2C	protein_coding	4177	0.307856	0.177262	0.239436	0.0279635	0	0.03132	0.155911	0.112985	0.0904984	0.0226841	0	0.06264	0.381566	0.476567	0.730205	3.72954	0.0513687	0.243708	-3.34797	0.0817216	0.409336
ENSG00000070047	PHRF1	protein_coding	5769	26.0233	26.2171	24.7045	18.4596	19.4684	16.3032	1.80306	2.65511	2.18484	4.20457	2.96804	2.98296	-0.0870324	0.4813	0.733001	-0.260792	0.0634033	0.270828	0.173759	0.348343	0.725867
ENSG00000070061	IKBKAP	protein_coding	6048	32.7255	32.2297	33.2955	77.7065	75.4558	85.1058	1.68578	1.68324	1.50512	9.68748	1.52148	3.99885	0.0472564	0.490609	0.739125	0.173897	0.0227446	0.16476	-0.126641	0.210863	0.60096
ENSG00000070081	NUCB2	protein_coding	8995	3.06986	2.91352	4.34912	1.4762	1.44692	1.62634	0.244562	0.204497	0.330034	0.130772	0.11721	0.174188	0.579861	1.07008e-06	5.97276e-05	0.176471	0.140691	0.399477	0.40339	0.0116715	0.157335
ENSG00000070087	PFN2	protein_coding	3440	0.943051	1.31079	1.0529	1.81942	2.38428	2.85849	0.183306	0.238793	0.120513	0.48317	0.381894	0.278225	-0.310694	0.123063	0.360892	0.260156	0.191711	0.467807	-0.570849	0.0474789	0.32108
ENSG00000070159	PTPN3	protein_coding	9995	0.0709526	0.190369	0.264477	0.306096	0.16947	0.283209	0.0139588	0.0780207	0.0948087	0.0913798	0.00936985	0.113936	0.472505	0.146567	0.398277	0.718165	0.0572097	0.256666	-0.24566	0.613503	0.882111
ENSG00000070190	DAPP1	protein_coding	4548	8.36573	7.94218	9.3382	12.5485	17.7104	16.6207	0.696313	0.589906	0.643174	1.4565	0.871015	2.19778	0.233509	0.0185153	0.118269	-0.0925378	0.353687	0.635101	0.326047	0.0226748	0.223538
ENSG00000070214	SLC44A1	protein_coding	12172	25.4333	20.763	16.6446	4.6856	4.29283	5.29383	1.71744	1.16849	1.27679	0.377227	0.631508	0.859031	-0.318407	0.000962544	0.0152993	0.313715	0.00460405	0.0745188	-0.632121	5.38894e-05	0.00342321
ENSG00000070269	TMEM260	protein_coding	8077	2.20477	1.99327	1.88066	3.16775	2.62793	2.72094	0.243638	0.136449	0.137483	0.314641	0.449063	0.619783	-0.0838281	0.533225	0.770332	0.0710724	0.621879	0.833589	-0.1549	0.433245	0.787917
ENSG00000070366	SMG6	protein_coding	10554	3.05338	2.86417	2.92393	3.75876	3.78096	3.45658	0.340558	0.0799396	0.197475	0.270367	0.39226	0.254729	0.0309636	0.733421	0.889901	-0.127707	0.200925	0.478765	0.15867	0.241835	0.637265
ENSG00000070367	EXOC5	protein_coding	12575	7.33655	8.00784	7.99789	14.6156	13.8824	15.7264	0.561843	0.784559	0.827777	1.78635	0.480717	1.02454	-0.000546385	0.994888	1	0.18045	0.0549221	0.250926	-0.180996	0.15368	0.528517
ENSG00000070371	CLTCL1	protein_coding	10049	0.332046	0.275555	0.253976	1.79497	1.84001	1.89799	0.0534512	0.110949	0.0478186	0.171133	0.342637	0.120766	-0.0966693	0.668571	0.856823	0.0453069	0.800361	0.930728	-0.141976	0.622595	0.888452
ENSG00000070404	FSTL3	protein_coding	3067	1.15352	1.33839	1.15523	1.18929	1.2075	0.989791	0.246219	0.352677	0.201767	0.319794	0.275754	0.484615	-0.220849	0.392502	0.663877	-0.269927	0.367913	0.645856	0.049078	0.900703	0.99684
ENSG00000070413	DGCR2	protein_coding	5605	17.6258	17.1534	15.8883	12.8466	14.4717	12.4838	0.810149	0.558903	1.22987	1.50557	2.12116	2.16233	-0.111435	0.263056	0.541399	-0.220928	0.0502713	0.241406	0.109494	0.459129	0.801531
ENSG00000070423	RNF126	protein_coding	3496	26.1346	32.5798	36.4083	32.1574	41.7127	33.7575	4.14335	5.51713	4.96278	11.6532	9.97245	8.47032	0.15799	0.402701	0.673327	-0.31174	0.133617	0.390937	0.46973	0.0978526	0.444857
ENSG00000070444	MNT	protein_coding	8728	2.74714	2.7437	2.51684	2.01838	1.99574	1.92221	0.494301	0.382923	0.50052	0.43636	0.25383	0.153287	-0.121333	0.407154	0.676748	-0.0455755	0.786256	0.922546	-0.0757571	0.733584	0.938903
ENSG00000070476	ZXDC	protein_coding	7357	4.87892	4.90576	4.48919	5.61167	4.87036	5.08846	0.578269	0.28911	0.314956	0.450513	0.146548	0.613896	-0.127397	0.184074	0.449178	0.0654342	0.530884	0.774864	-0.192831	0.176867	0.559473
ENSG00000070495	JMJD6	protein_coding	5969	6.38019	6.31498	7.44048	8.20733	9.48395	8.90539	0.733742	0.560115	0.614895	0.969737	0.664686	1.453	0.236271	0.0320846	0.164944	-0.0982689	0.392626	0.666165	0.33454	0.0383862	0.288362
ENSG00000070501	POLB	protein_coding	4106	3.49666	3.18617	4.01178	13.6519	14.7378	16.6527	0.284731	0.237169	0.266495	1.41723	0.744941	1.26544	0.330081	0.00178524	0.0241117	0.177858	0.0626406	0.268495	0.152222	0.260939	0.653403
ENSG00000070540	WIPI1	protein_coding	3402	1.01733	1.12796	1.04977	0.740086	0.826478	0.82635	0.0309839	0.185114	0.302971	0.0625115	0.188995	0.367026	-0.0989782	0.682144	0.863519	0.00548434	0.98479	1	-0.104463	0.781162	0.958767
ENSG00000070601	FRMPD1	protein_coding	5867	0.0144657	0.0246535	0.0533666	0.809826	0.546048	0.208891	0.0191696	0.0365531	0.0487946	0.210232	0.0273375	0.129583	1.15166	0.188106	0.455336	-1.37516	0.0118272	0.121489	2.52682	0.0172491	0.195868
ENSG00000070610	GBA2	protein_coding	4803	22.4801	24.3263	21.8363	23.2429	25.9131	21.0586	1.64272	2.40557	1.20071	0.76387	1.68623	1.64996	-0.156083	0.0387769	0.18491	-0.300792	0.000625147	0.0248444	0.144709	0.186324	0.57133
ENSG00000070614	NDST1	protein_coding	9529	2.77357	3.33844	3.90175	8.89928	9.78024	8.78379	0.234276	0.205083	0.105658	0.831563	0.716865	0.654993	0.223987	0.0103794	0.0814774	-0.154395	0.0762485	0.298044	0.378381	0.00303898	0.0698802
ENSG00000070669	ASNS	protein_coding	4455	14.2602	14.7228	16.5908	10.548	11.8322	16.3228	0.564834	0.480983	0.751997	0.884505	0.358212	1.97156	0.172412	0.0279711	0.152546	0.462531	4.78399e-06	0.00124562	-0.290119	0.0142505	0.176933
ENSG00000070718	AP3M2	protein_coding	6276	3.7558	3.75104	4.21489	11.6733	11.983	11.8741	0.408033	0.344122	0.229685	1.07959	0.644487	1.40843	0.165509	0.0964705	0.317124	-0.00925753	0.924701	0.984005	0.174767	0.211188	0.601549
ENSG00000070756	PABPC1	protein_coding	4752	174.871	191.007	196.622	671.46	741.725	715.947	4.62975	4.12694	4.36049	23.3504	11.8263	41.3024	0.041806	0.376185	0.650464	-0.0509631	0.316456	0.601231	0.092769	0.184663	0.570202
ENSG00000070759	TESK2	protein_coding	3322	0.807481	0.678011	0.580587	1.36622	1.43223	1.37952	0.10065	0.081487	0.145067	0.267928	0.262102	0.120941	-0.217018	0.34071	0.61655	-0.068135	0.757545	0.909404	-0.148883	0.637547	0.896078
ENSG00000070761	CFAP20	protein_coding	2375	21.5486	22.3914	25.4257	9.3874	9.33523	11.2271	1.31194	1.95337	0.82304	0.433829	0.620359	1.36319	0.181707	0.0339159	0.170275	0.267468	0.0105222	0.114479	-0.0857619	0.505977	0.829204
ENSG00000070770	CSNK2A2	protein_coding	6905	32.8755	34.285	36.8546	21.676	23.8223	26.2663	1.76197	1.77919	0.322269	1.71685	0.78917	1.33183	0.104518	0.0869734	0.298133	0.140348	0.0392269	0.214997	-0.0358296	0.68614	0.919399
ENSG00000070785	EIF2B3	protein_coding	3411	9.65259	10.0411	11.4155	19.2425	19.6112	23.3585	0.442096	0.25795	0.698354	0.635295	1.72089	1.69466	0.184099	0.0196045	0.123295	0.253669	0.00295422	0.0587055	-0.0695696	0.524855	0.839571
ENSG00000070814	TCOF1	protein_coding	11278	20.7747	22.1763	22.7938	27.0464	27.4525	25.0896	0.885922	1.544	1.27125	2.34212	1.14321	2.3654	0.0390716	0.573539	0.799584	-0.130167	0.0897479	0.322651	0.169238	0.104687	0.456238
ENSG00000070831	CDC42	protein_coding	3598	58.6394	57.2948	64.3774	76.0088	81.1703	90.6717	1.92599	5.44927	4.10066	9.11836	2.76377	2.75113	0.16842	0.0245407	0.141181	0.15964	0.0464974	0.233827	0.00877938	0.93364	0.999922
ENSG00000070882	OSBPL3	protein_coding	8100	11.3089	11.4058	10.1655	9.60421	9.05556	8.13788	0.743615	0.561334	0.713468	1.05663	0.669778	0.468586	-0.16541	0.0379183	0.18295	-0.150342	0.0858829	0.315784	-0.0150678	0.895745	0.996573
ENSG00000070915	SLC12A3	protein_coding	6180	0.354137	1.35983	1.37512	0	0.022531	0	0.145617	0.240446	0.161524	0	0.02263	0	0.0146373	0.951796	0.990565	-3.90531	0.0350748	0.202752	3.91995	0.0360512	0.280211
ENSG00000070950	RAD18	protein_coding	6983	10.2329	10.2993	11.1026	14.2262	14.6898	16.6378	0.270529	0.83096	1.41339	0.900258	0.643169	2.05307	0.110541	0.206124	0.478571	0.181548	0.0580014	0.25853	-0.0710065	0.575948	0.865091
ENSG00000070961	ATP2B1	protein_coding	9493	23.8775	21.7922	24.437	40.4025	40.5574	43.3385	0.781079	0.515222	0.716858	2.31434	2.12928	3.73576	0.165539	0.00835883	0.0708564	0.0962916	0.136771	0.394304	0.0692473	0.426746	0.783333
ENSG00000071051	NCK2	protein_coding	2990	5.44214	5.53862	5.21957	2.92782	2.94616	3.09832	0.592387	0.895092	0.563165	0.596623	0.788988	0.481494	-0.08826	0.562639	0.791437	0.0447916	0.80885	0.93299	-0.133052	0.579581	0.867181
ENSG00000071054	MAP4K4	protein_coding	11961	23.5472	23.1333	22.7555	42.6909	43.7892	45.2197	0.905885	0.536848	0.639522	2.19985	1.36873	3.51475	-0.0236658	0.672122	0.858575	0.0469642	0.435824	0.703005	-0.07063	0.391539	0.760536
ENSG00000071073	MGAT4A	protein_coding	9630	0.331502	0.21742	0.203161	3.59532	2.65026	2.84209	0.0888072	0.0573911	0.0600139	0.550849	0.0844247	0.595999	-0.0570027	0.82278	0.932845	0.104016	0.54564	0.786599	-0.161019	0.600927	0.875915
ENSG00000071082	RPL31	protein_coding	5791	122.271	128.124	134.702	93.4905	108.482	109.196	6.41651	2.1619	6.77083	9.35957	4.03163	7.44307	0.0722814	0.24956	0.527002	0.0095395	0.887384	0.967557	0.062742	0.494878	0.824313
ENSG00000071127	WDR1	protein_coding	7827	35.9929	39.6428	49.6814	40.094	40.3996	38.5065	1.47226	2.07467	1.48419	0.950661	0.933272	4.28573	0.325292	1.07941e-05	0.000421276	-0.0685254	0.314831	0.600012	0.393817	0.000153655	0.00769033
ENSG00000071189	SNX13	protein_coding	16418	3.17141	3.14503	3.16818	3.64254	3.79749	3.72368	0.13808	0.178437	0.176734	0.552138	0.220121	0.413543	0.0114427	0.899819	0.968183	-0.024786	0.802087	0.930985	0.0362287	0.787433	0.960086
ENSG00000071205	ARHGAP10	protein_coding	10759	0.0814115	0.0772932	0.0657405	0.0337859	0.0296242	0.0697387	0.0209017	0.00869574	0.027733	0.010826	0.0144089	0.0695135	-0.221545	0.653928	0.848758	1.29385	0.0474568	0.2353	-1.51539	0.0659825	0.375206
ENSG00000071242	RPS6KA2	protein_coding	8243	0.914347	0.95702	0.85142	2.17856	2.30032	2.52513	0.24283	0.185494	0.14026	0.539361	0.193031	0.20641	-0.171768	0.35425	0.629548	0.13173	0.467454	0.727874	-0.303498	0.244507	0.639375
ENSG00000071243	ING3	protein_coding	5214	4.8091	4.94063	5.52044	7.93836	8.07176	9.18275	0.436624	0.28287	0.777859	1.02084	0.386621	0.202081	0.163831	0.107793	0.337034	0.187761	0.0835142	0.312708	-0.0239305	0.869196	0.989771
ENSG00000071246	VASH1	protein_coding	6502	1.42284	1.40116	1.61971	3.5062	2.53331	1.94776	0.212895	0.0688143	0.153891	0.478701	0.219617	0.356383	0.203832	0.145766	0.397572	-0.380898	0.0134028	0.129767	0.58473	0.00632336	0.107867
ENSG00000071282	LMCD1	protein_coding	9130	1.82198	2.07754	2.26764	0.0136234	0.0123824	0.0289374	0.072555	0.116941	0.117315	0.00909279	0.0112665	0.0578749	0.126596	0.485989	0.735923	0.765104	0.411408	0.68127	-0.638508	0.495339	0.824501
ENSG00000071462	WBSCR22	protein_coding	7944	13.8078	17.4818	19.6639	11.3813	10.7935	12.6732	0.878198	0.727341	0.437897	0.516568	0.936538	0.426631	0.169645	0.00972838	0.0785498	0.231794	0.00208182	0.0484016	-0.0621489	0.504853	0.828345
ENSG00000071537	SEL1L	protein_coding	9559	11.3553	11.4311	11.0343	13.9257	14.0554	13.4437	0.913697	0.440728	0.337029	0.695983	0.596447	1.04574	-0.0507473	0.446034	0.707675	-0.0615784	0.393618	0.666774	0.0108312	0.911745	0.999321
ENSG00000071539	TRIP13	protein_coding	3560	19.6865	18.6721	20.9057	29.2891	26.7936	29.88	1.62358	0.791393	0.238815	3.08935	1.59445	1.24588	0.163165	0.0312091	0.162656	0.156696	0.0527929	0.246768	0.00646919	0.951664	0.999922
ENSG00000071553	ATP6AP1	protein_coding	4884	6.29377	7.13207	7.52316	29.9576	35.6078	31.2289	0.863994	0.436944	0.355274	1.87423	3.18645	1.13816	0.0773835	0.352303	0.627999	-0.190711	0.0260286	0.17524	0.268095	0.0273138	0.24425
ENSG00000071564	TCF3	protein_coding	6080	98.5805	90.183	80.4616	92.5194	122.509	104.938	5.63272	5.74167	6.40967	22.4604	20.8913	21.6618	-0.164961	0.20737	0.479923	-0.224564	0.113695	0.36364	0.0596036	0.753854	0.947538
ENSG00000071575	TRIB2	protein_coding	4588	27.1436	26.1103	22.5878	6.76715	6.86281	6.0368	1.44173	1.38275	1.15511	0.584428	0.748496	0.78532	-0.210005	0.0123308	0.0910096	-0.199913	0.047881	0.2359	-0.0100922	0.936541	0.999922
ENSG00000071626	DAZAP1	protein_coding	9201	33.765	34.8389	35.4267	28.2389	27.5226	26.2674	1.40454	2.35942	1.96386	3.09927	1.63198	1.56889	0.0238946	0.729841	0.887925	-0.0681192	0.370196	0.647665	0.0920137	0.372006	0.744403
ENSG00000071655	MBD3	protein_coding	7845	13.6934	13.6625	13.6366	19.5835	23.1102	19.2535	0.83297	1.44594	1.53731	5.22129	3.37355	4.76357	-0.00513042	0.972868	0.99817	-0.268417	0.104209	0.347148	0.263287	0.239437	0.635319
ENSG00000071794	HLTF	protein_coding	6024	23.2121	20.9077	17.8895	21.0662	21.1391	21.5956	1.47853	1.90715	1.1215	2.29632	0.0122333	2.07958	-0.224458	0.00763363	0.067107	0.0315909	0.714053	0.887011	-0.256048	0.035177	0.277001
ENSG00000071859	FAM50A	protein_coding	2567	10.4266	11.257	11.268	47.0636	51.5231	51.5182	1.09961	0.707794	1.20572	3.28317	3.85382	3.7157	-0.000664054	0.994065	1	-0.00185942	0.983148	1	0.00119537	0.9924	0.999922
ENSG00000071889	FAM3A	protein_coding	5098	1.73972	2.00361	1.95519	7.32266	8.60378	7.26123	0.182925	0.151304	0.210125	1.43745	1.50451	1.28283	-0.0389544	0.795448	0.919397	-0.24863	0.0863553	0.316831	0.209675	0.314138	0.701153
ENSG00000071894	CPSF1	protein_coding	6072	18.6703	18.7807	15.7302	40.1991	45.5023	30.2631	1.3387	1.49463	0.8252	7.69587	5.13386	4.13775	-0.256164	0.0208295	0.127822	-0.590838	9.13124e-06	0.00172437	0.334674	0.0365959	0.282173
ENSG00000071991	CDH19	protein_coding	6864	0	0	0	0.263189	0.202563	0.35329	0	0	0	0.114944	0.0537171	0.159103	0	1	1	0.796582	0.096376	0.334744	-0.796582	0.999783	0.999922
ENSG00000071994	PDCD2	protein_coding	6476	9.86758	10.3277	11.0478	17.8353	17.6844	20.7531	0.429975	0.639474	0.496021	2.23558	1.68953	2.07203	0.0978852	0.243102	0.5199	0.233426	0.0123124	0.123933	-0.135541	0.267659	0.659547
ENSG00000072042	RDH11	protein_coding	5518	8.21168	9.18903	10.0701	12.9612	14.7814	16.3283	0.612502	0.734854	0.389785	1.62655	0.125907	1.95034	0.133523	0.13929	0.388016	0.14414	0.135085	0.392641	-0.010617	0.93474	0.999922
ENSG00000072062	PRKACA	protein_coding	6144	14.8324	13.9964	15.3139	12.6361	12.9573	14.1553	1.04647	0.591148	0.665621	0.927181	0.913713	0.675084	0.130225	0.0660462	0.253467	0.128192	0.0988424	0.338418	0.00203314	0.984161	0.999922
ENSG00000072071	ADGRL1	protein_coding	8487	1.61163	1.57849	1.60701	1.90605	2.31477	1.8969	0.167383	0.110537	0.169614	0.411593	0.114063	0.238435	0.0247494	0.852521	0.945778	-0.295701	0.0468983	0.234522	0.320451	0.109861	0.464856
ENSG00000072110	ACTN1	protein_coding	10626	0.0576444	0.0861699	0.126662	0.0936876	0.12025	0.0955568	0.0309503	0.0291857	0.0263551	0.0338947	0.0433213	0.0505248	0.558217	0.171426	0.432755	-0.292466	0.521658	0.768451	0.850683	0.167397	0.546777
ENSG00000072121	ZFYVE26	protein_coding	15706	5.01425	4.39193	4.25433	6.80136	6.38917	5.57461	0.247064	0.305288	0.311867	0.422168	0.127411	0.407121	-0.0453054	0.528748	0.767443	-0.194367	0.0163794	0.142351	0.149062	0.163896	0.542934
ENSG00000072134	EPN2	protein_coding	8517	0.721496	0.938218	1.01947	0.554131	0.60267	0.699077	0.137594	0.137177	0.0652825	0.109024	0.0767418	0.212857	0.11616	0.515277	0.757485	0.209249	0.33127	0.614909	-0.0930887	0.737598	0.940473
ENSG00000072135	PTPN18	protein_coding	5774	19.4168	19.7986	17.6555	6.60984	7.29452	7.03894	0.282349	0.553596	1.03295	0.31857	0.489412	1.25273	-0.164498	0.04365	0.198947	-0.0462922	0.617567	0.831344	-0.118205	0.334783	0.716475
ENSG00000072163	LIMS2	protein_coding	8487	0.0196019	0.0735774	0.09644	1.06538	1.35423	1.46635	0.0283855	0.0308985	0.0429774	0.129332	0.32911	0.284156	0.319121	0.476679	0.730267	0.10878	0.682913	0.86964	0.210341	0.68362	0.91782
ENSG00000072201	LNX1	protein_coding	5725	0.426461	0.411587	0.422577	0.453632	0.618772	0.468834	0.0447863	0.0886249	0.0298067	0.0556426	0.120042	0.179445	0.0285181	0.906768	0.970638	-0.378447	0.158918	0.427587	0.406965	0.262758	0.654276
ENSG00000072210	ALDH3A2	protein_coding	6457	2.91379	2.66211	3.15078	12.9313	11.9189	15.1765	0.296157	0.214208	0.144832	0.519044	0.794692	0.862782	0.243542	0.00786124	0.0684031	0.347897	0.00020755	0.0133066	-0.104356	0.386093	0.75693
ENSG00000072274	TFRC	protein_coding	7887	46.9472	58.9604	65.7391	59.1915	59.7474	63.0299	2.40575	3.7468	2.98464	5.1293	2.18439	4.15845	0.157035	0.0179993	0.116234	0.0774212	0.264591	0.550729	0.0796139	0.396228	0.763093
ENSG00000072310	SREBF1	protein_coding	8030	4.41064	5.27448	5.55466	7.52782	12.2641	10.2701	0.284777	0.333771	0.376419	1.73194	2.07987	2.2476	0.0731286	0.598866	0.817262	-0.263359	0.0773452	0.300215	0.336488	0.101599	0.452165
ENSG00000072364	AFF4	protein_coding	11297	11.8279	11.18	10.7585	13.0189	12.5722	11.4285	0.442752	0.764033	0.488364	0.447163	0.423075	1.63304	-0.055428	0.460966	0.719261	-0.135733	0.102819	0.344453	0.0803047	0.469756	0.808385
ENSG00000072401	UBE2D1	protein_coding	3486	7.40321	7.22475	8.29642	7.64921	6.77517	7.92008	1.35235	0.502056	0.730381	0.565663	0.730403	0.888541	0.200324	0.0816516	0.287685	0.226278	0.0787733	0.303137	-0.0259535	0.877214	0.991798
ENSG00000072415	MPP5	protein_coding	8743	5.13274	4.9686	4.24817	5.90313	6.13967	6.29742	0.311694	0.409256	0.445532	0.718019	0.127542	0.681825	-0.224585	0.0220951	0.132693	0.0405797	0.688513	0.872858	-0.265164	0.0621404	0.365555
ENSG00000072422	RHOBTB1	protein_coding	4841	1.52472	1.12455	0.870194	0.262503	0.185936	0.337431	0.366156	0.224076	0.119122	0.05902	0.0933297	0.298633	-0.366735	0.214739	0.489001	0.688145	0.14854	0.410831	-1.05488	0.0633547	0.368949
ENSG00000072501	SMC1A	protein_coding	10484	50.7524	43.7018	42.4955	53.376	51.6718	48.0907	1.58862	1.5271	2.67313	0.851449	1.11086	3.35057	-0.0403749	0.459973	0.718594	-0.103036	0.0871966	0.318149	0.0626609	0.436478	0.789634
ENSG00000072506	HSD17B10	protein_coding	1115	112.28	113.168	124.722	86.0102	96.3583	107.06	3.76927	3.37176	3.9078	9.52323	4.91685	1.92274	0.139865	0.0362528	0.177717	0.151694	0.0391218	0.214887	-0.011829	0.901558	0.996985
ENSG00000072518	MARK2	protein_coding	6154	11.6324	12.4034	12.1012	12.1963	13.0081	12.214	0.510481	0.83036	1.05256	1.09952	1.52803	0.538647	-0.0377641	0.637919	0.840737	-0.0926992	0.294999	0.582394	0.0549351	0.644439	0.898975
ENSG00000072571	HMMR	protein_coding	3936	23.7365	18.9641	12.2397	23.0093	21.1237	21.7094	1.4893	2.3991	0.896777	2.7631	3.14981	1.79034	-0.631738	3.32141e-07	2.17493e-05	0.0421093	0.688463	0.872858	-0.673848	4.97267e-05	0.00321256
ENSG00000072609	CHFR	protein_coding	17127	3.75818	3.95048	3.85096	2.74949	3.04064	2.62996	0.14111	0.25181	0.374853	0.360934	0.267066	0.38458	-0.0364615	0.702875	0.874246	-0.21411	0.0536759	0.248675	0.177649	0.222711	0.616057
ENSG00000072694	FCGR2B	protein_coding	6651	9.72242	10.5387	8.63631	7.78105	9.94002	7.3924	0.385934	0.37368	0.369329	0.941366	0.534868	0.726901	-0.286913	0.000945555	0.0150792	-0.425101	2.96767e-05	0.00393619	0.138187	0.246276	0.640453
ENSG00000072736	NFATC3	protein_coding	8806	9.71863	10.808	11.1437	13.4112	14.1702	14.3106	0.210353	0.571275	0.663399	0.950838	0.809556	0.719697	0.0441809	0.499796	0.745288	0.0154006	0.827192	0.940142	0.0287803	0.764579	0.95196
ENSG00000072756	TRNT1	protein_coding	5518	5.40772	5.4156	5.29673	9.59377	9.37599	9.40816	0.564258	0.728678	0.384937	1.07321	0.754642	0.733749	-0.0322487	0.754268	0.901677	0.00580539	0.957318	0.998492	-0.0380541	0.799247	0.964434
ENSG00000072778	ACADVL	protein_coding	4865	16.2807	20.8371	20.1366	31.9698	34.2355	26.762	1.67319	1.65758	1.29061	0.882643	0.110743	0.739853	-0.0498304	0.473219	0.728199	-0.355485	3.68616e-05	0.00451316	0.305655	0.00491044	0.0927242
ENSG00000072786	STK10	protein_coding	9083	6.37962	7.72326	7.8698	12.2257	14.0306	11.2522	0.356757	0.45132	0.14003	0.91005	0.870519	1.24007	0.0264806	0.722707	0.884526	-0.318036	0.000344364	0.0174925	0.344517	0.00335193	0.0741822
ENSG00000072803	FBXW11	protein_coding	5577	13.7285	13.4257	14.2157	15.9949	16.6078	15.6353	1.57772	0.999968	0.917375	1.03575	0.111494	1.46567	0.0832798	0.306657	0.584222	-0.0842963	0.340239	0.623778	0.167576	0.166654	0.545919
ENSG00000072818	ACAP1	protein_coding	7421	2.75958	2.46201	2.7815	5.64855	7.11215	4.93142	0.254335	0.427044	0.198052	0.38745	0.718521	0.860493	0.176859	0.154367	0.41107	-0.534762	0.00015656	0.0114274	0.711621	0.000283378	0.0119507
ENSG00000072849	DERL2	protein_coding	6386	3.33598	3.14628	3.75573	5.3241	5.58579	6.02221	0.461818	0.377681	0.470834	0.735314	0.464767	0.385164	0.25768	0.0316257	0.163871	0.110075	0.368683	0.646376	0.147605	0.380767	0.752497
ENSG00000072858	SIDT1	protein_coding	8060	1.47168	2.19492	2.52847	1.54281	1.58903	1.56534	0.144637	0.216071	0.366123	0.247775	0.221393	0.317694	0.207825	0.132482	0.375883	-0.00846202	0.957516	0.998492	0.216287	0.304155	0.691925
ENSG00000072864	NDE1	protein_coding	5512	11.4251	11.7888	11.8522	10.5908	10.2893	10.641	0.396778	0.587355	0.675036	0.401998	0.733954	0.903704	0.00682699	0.923514	0.977467	0.0445926	0.573153	0.806247	-0.0377656	0.722465	0.934838
ENSG00000072954	TMEM38A	protein_coding	3005	3.04303	3.72986	3.21328	2.24852	3.03733	3.66396	0.5662	0.513015	0.422869	0.365784	0.340137	0.420623	-0.211438	0.166145	0.427238	0.272988	0.11476	0.365413	-0.484426	0.0391366	0.290975
ENSG00000072958	AP1M1	protein_coding	14371	4.00118	3.90529	3.73913	5.85455	6.27614	5.97014	0.178743	0.332703	0.281636	0.875082	0.779482	1.1284	-0.0653051	0.550517	0.783463	-0.0782051	0.503056	0.755056	0.0128999	0.93558	0.999922
ENSG00000073050	XRCC1	protein_coding	3459	15.6687	14.1491	15.0917	8.14562	8.31654	7.95156	1.40797	0.839414	0.970639	0.416028	0.458313	1.15178	0.0926782	0.298874	0.576997	-0.0560045	0.587437	0.814683	0.148683	0.277963	0.666874
ENSG00000073060	SCARB1	protein_coding	7741	10.2824	13.0153	11.9913	9.70142	12.3523	10.5515	0.479775	1.41181	1.20712	0.76542	1.0156	1.87283	-0.119515	0.219456	0.49455	-0.23165	0.0347318	0.201643	0.112135	0.435078	0.789021
ENSG00000073111	MCM2	protein_coding	4902	114.239	110.303	102.791	81.399	86.6864	90.3646	7.03278	5.27947	2.14079	5.17227	4.53664	6.95362	-0.101859	0.100453	0.324208	0.0594611	0.370338	0.647751	-0.16132	0.0793407	0.403535
ENSG00000073169	SELENOO	protein_coding	2363	8.74948	8.59175	7.41477	3.82219	3.54953	2.59422	1.18123	1.30966	1.45848	1.59282	0.608338	0.692807	-0.216732	0.265597	0.543802	-0.484932	0.0616637	0.26687	0.2682	0.401008	0.767054
ENSG00000073282	TP63	protein_coding	7454	3.40359	3.43153	3.87387	1.07507	1.03114	1.37706	0.308777	0.291703	0.382764	0.134331	0.310591	0.192224	0.176057	0.166373	0.427679	0.435829	0.0114782	0.11938	-0.259771	0.211752	0.602469
ENSG00000073331	ALPK1	protein_coding	12325	1.4491	1.0888	0.793747	0.394166	0.35048	0.320817	0.0896067	0.169042	0.0836496	0.0651248	0.0450413	0.131002	-0.454364	0.00902336	0.0747368	-0.0808083	0.715983	0.888076	-0.373556	0.183383	0.568499
ENSG00000073350	LLGL2	protein_coding	7909	0.959866	0.70892	0.801672	2.21462	2.28871	1.9247	0.16456	0.0926984	0.0507111	0.639611	0.237851	0.504926	0.174939	0.387532	0.660178	-0.258558	0.189282	0.464793	0.433497	0.128493	0.496004
ENSG00000073417	PDE8A	protein_coding	7886	4.12587	4.87777	5.13822	1.86469	1.85125	1.53159	0.255245	0.43457	0.39824	0.403767	0.168313	0.236316	0.0766006	0.503006	0.747152	-0.25639	0.0829224	0.311848	0.33299	0.0776201	0.401159
ENSG00000073464	CLCN4	protein_coding	6789	7.04303	6.93252	7.83917	2.0516	1.50478	2.02528	0.539837	0.811711	1.05189	0.0821188	0.249766	0.28892	0.178164	0.100297	0.32391	0.432827	0.00405742	0.069058	-0.254663	0.153695	0.528517
ENSG00000073536	NLE1	protein_coding	5463	7.47675	7.67402	8.35801	12.4764	12.24	11.5608	0.345057	0.680388	0.539996	0.496235	0.288284	0.996527	0.122325	0.121582	0.359115	-0.0845971	0.311534	0.59794	0.206922	0.0756447	0.397203
ENSG00000073578	SDHA	protein_coding	8383	20.444	18.1088	17.5849	28.2117	31.9331	32.6748	0.330934	0.964124	0.737026	1.22895	2.07342	3.17531	-0.0432724	0.501374	0.746042	0.0316182	0.645673	0.848417	-0.0748907	0.427769	0.783891
ENSG00000073584	SMARCE1	protein_coding	11022	5.38122	5.0278	5.06982	2.80256	2.64475	2.97473	0.133576	0.775241	0.418426	0.615214	0.316725	0.192689	0.0142751	0.898813	0.967875	0.171329	0.195722	0.472687	-0.157054	0.364731	0.738667
ENSG00000073605	GSDMB	protein_coding	5905	0.46252	0.380218	0.238162	0.794054	0.69628	0.487099	0.0527465	0.115975	0.0524477	0.209891	0.060379	0.121261	-0.673787	0.0151485	0.10373	-0.514559	0.0581074	0.25878	-0.159228	0.668189	0.910679
ENSG00000073614	KDM5A	protein_coding	12091	17.7683	15.0804	13.8176	9.28749	9.02091	8.95693	1.04983	0.687541	0.819307	0.387703	0.530586	0.674895	-0.125999	0.0565688	0.231792	-0.00698104	0.922043	0.982555	-0.119018	0.220563	0.612957
ENSG00000073670	ADAM11	protein_coding	4770	0.151615	0.0922871	0.0560385	0.124668	0.139797	0.143257	0.134001	0.089708	0.0492748	0.0623079	0.0487617	0.0575389	-0.725141	0.320653	0.598587	0.107859	0.874479	0.961862	-0.833001	0.404642	0.769818
ENSG00000073712	FERMT2	protein_coding	8510	0	0.00368663	0.00803507	0.206004	0.142221	0.319194	0	0.00737327	0.00941122	0.116045	0.0201259	0.043983	0.809805	0.493317	0.740511	1.14459	0.0207925	0.158936	-0.334784	0.907696	0.998388
ENSG00000073756	PTGS2	protein_coding	5269	0	0	0	0.428069	0.299903	0.348544	0	0	0	0.0554389	0.0373121	0.18833	0	1	1	0.243032	0.589326	0.815526	-0.243032	0.999538	0.999922
ENSG00000073792	IGF2BP2	protein_coding	4735	0	0.00657475	0.0345102	0.283903	0.283466	0.35737	0	0.0131495	0.020157	0.134064	0.0631083	0.0799795	2.02201	0.0405848	0.190283	0.327271	0.477275	0.735186	1.69474	0.109238	0.463862
ENSG00000073803	MAP3K13	protein_coding	12623	0.0680227	0.0569147	0.0549984	0.881682	0.838691	1.06871	0.0268443	0.0261912	0.0239809	0.0994732	0.0296124	0.0641149	-0.0650397	0.850642	0.94515	0.349159	0.0947225	0.332215	-0.414198	0.309151	0.695236
ENSG00000073849	ST6GAL1	protein_coding	9151	37.201	50.5027	48.8948	18.8071	22.01	23.0613	2.2097	1.2561	0.551628	1.93244	1.04345	0.791329	-0.0465919	0.439507	0.703107	0.0675837	0.312239	0.598537	-0.114176	0.207628	0.59667
ENSG00000073861	TBX21	protein_coding	2614	0.371273	1.11194	1.19512	0.020447	0.0884696	0.134963	0.134454	0.256743	0.274275	0.040894	0.0808136	0.0921003	0.0933988	0.797333	0.919492	0.784101	0.313761	0.599247	-0.690702	0.416643	0.77852
ENSG00000073910	FRY	protein_coding	18452	2.19111	1.88162	1.92568	1.78687	1.44464	1.12668	0.0800571	0.246416	0.259225	0.222106	0.032737	0.246866	0.0315809	0.790034	0.916925	-0.351971	0.0146565	0.135762	0.383552	0.0411867	0.29824
ENSG00000073921	PICALM	protein_coding	5833	57.7833	56.5598	63.1142	64.198	62.124	73.4086	1.74146	2.16918	3.09167	8.74626	1.92322	4.38703	0.15838	0.025942	0.145188	0.241074	0.00262529	0.0551187	-0.0826936	0.413186	0.775119
ENSG00000073969	NSF	protein_coding	5005	11.6952	18.0142	20.6034	11.7536	14.9426	15.1078	1.06138	0.354309	0.650184	1.81695	0.928936	2.5674	0.194221	0.047457	0.209628	0.0176134	0.867169	0.95776	0.176608	0.217966	0.60932
ENSG00000074054	CLASP1	protein_coding	11052	14.8176	13.3691	11.0301	6.52655	6.17447	5.81228	0.428463	0.485213	0.412957	0.240559	0.410754	0.391801	-0.277486	6.47118e-05	0.00181265	-0.0863018	0.214904	0.494428	-0.191184	0.0436696	0.307581
ENSG00000074071	MRPS34	protein_coding	1097	69.1794	69.3744	70.7734	36.5645	42.4444	39.3324	7.00581	10.2214	11.4185	8.63788	10.0801	6.89696	0.0258283	0.8602	0.948274	-0.118986	0.480108	0.737473	0.144815	0.517325	0.834288
ENSG00000074181	NOTCH3	protein_coding	9394	0.0347505	0.0405912	0.0374688	9.17185	15.67	10.678	0.0232922	0.0184181	0.0231998	2.84317	3.52216	2.559	-0.159834	0.83944	0.940336	-0.559841	0.00609054	0.0864173	0.400007	0.63539	0.894672
ENSG00000074201	CLNS1A	protein_coding	4592	60.3313	58.4665	61.9123	45.8994	48.7301	51.9389	2.66629	1.63406	2.86592	3.86168	0.919359	3.18881	0.0825781	0.172353	0.434156	0.092809	0.161051	0.429818	-0.010231	0.907649	0.998388
ENSG00000074219	TEAD2	protein_coding	2980	3.27443	3.12571	3.11657	0.327998	0.326179	0.291346	0.513976	0.199502	0.2927	0.127638	0.10291	0.0309246	-0.00203726	0.98988	1	-0.196116	0.549614	0.789502	0.194078	0.594319	0.873683
ENSG00000074266	EED	protein_coding	7016	9.29941	9.15398	10.6629	14.7497	13.9903	16.5912	0.674678	0.437655	0.629442	1.83791	0.86913	1.33167	0.220385	0.0103065	0.0811165	0.245881	0.00794131	0.0983401	-0.0254954	0.830335	0.976162
ENSG00000074276	CDHR2	protein_coding	5348	0.140844	0.149987	0.0964254	0.117869	0.164002	0.141018	0.0667022	0.0637617	0.055615	0.0742762	0.0286642	0.0851128	-0.655535	0.243592	0.520074	-0.158739	0.791204	0.925468	-0.496796	0.543819	0.846015
ENSG00000074317	SNCB	protein_coding	2006	0.620883	0.582436	0.793064	0.345239	0.615789	0.645414	0.207306	0.19114	0.311035	0.227844	0.0663234	0.32251	0.424059	0.304554	0.582262	0.0324482	0.945759	0.993584	0.391611	0.533238	0.841103
ENSG00000074319	TSG101	protein_coding	3839	13.736	13.4222	15.7	12.9688	12.5531	14.0209	1.3182	0.724899	0.647876	0.63129	0.187835	0.626937	0.226467	0.00401286	0.0430249	0.160439	0.0559219	0.253133	0.0660286	0.547157	0.848692
ENSG00000074356	NCBP3	protein_coding	14718	4.09389	3.65195	3.42148	8.85249	9.17944	8.92519	0.364268	0.125685	0.187674	0.307582	0.338722	0.475707	-0.0944874	0.174649	0.437183	-0.0390181	0.584413	0.813406	-0.0554692	0.57561	0.865042
ENSG00000074370	ATP2A3	protein_coding	6893	38.8083	34.8689	32.97	115.889	139.302	120.733	4.66703	3.27195	2.80258	18.6382	13.5275	17.8822	-0.080628	0.443399	0.706293	-0.206803	0.0700638	0.285713	0.126175	0.411424	0.774352
ENSG00000074416	MGLL	protein_coding	10102	9.17468	10.0953	10.8139	1.51291	2.10385	2.78844	0.539318	0.741452	0.735553	0.152222	0.132506	0.250748	0.0991504	0.202075	0.47388	0.401094	0.000218956	0.0136958	-0.301943	0.0190791	0.205627
ENSG00000074582	BCS1L	protein_coding	3379	8.61161	9.22801	8.26061	6.72228	6.73467	6.36353	0.421585	0.456093	0.341204	1.20601	1.61489	0.884184	-0.160829	0.180985	0.445474	-0.0908207	0.503828	0.755543	-0.0700086	0.697702	0.923022
ENSG00000074603	DPP8	protein_coding	10211	13.3517	13.0974	12.5485	5.05706	5.0885	5.50441	0.298448	0.893795	0.607912	0.704524	0.319892	0.918616	-0.0612257	0.490258	0.738999	0.122296	0.237548	0.518637	-0.183521	0.181218	0.565879
ENSG00000074621	SLC24A1	protein_coding	9084	0.590065	0.571459	0.671318	0.120059	0.11913	0.158165	0.0795937	0.0626588	0.0432501	0.0686551	0.042401	0.0325167	0.229887	0.282588	0.561551	0.370746	0.275416	0.562087	-0.140858	0.720642	0.933467
ENSG00000074657	ZNF532	protein_coding	11951	0.752689	0.617821	0.466276	0.156402	0.077407	0.091615	0.110008	0.0964387	0.0440836	0.021591	0.0178392	0.0682347	-0.404	0.0658436	0.25295	0.345086	0.363323	0.642438	-0.749085	0.0923394	0.435001
ENSG00000074695	LMAN1	protein_coding	6767	22.3793	23.4881	23.5679	38.7324	39.167	46.6111	2.73383	1.59748	1.32266	3.59705	2.02479	3.12722	0.00566066	0.941434	0.985739	0.252053	0.004519	0.0737059	-0.246393	0.0357093	0.278592
ENSG00000074696	HACD3	protein_coding	7097	23.7292	25.6745	25.9669	10.6392	9.90499	11.9598	0.992744	0.586875	1.45387	1.22301	0.190433	0.33974	0.0165364	0.796808	0.919397	0.271064	0.000803562	0.0284926	-0.254527	0.0131471	0.167731
ENSG00000074706	IPCEF1	protein_coding	8474	0.0262226	0.143999	0.476739	2.08331	1.07833	1.23481	0.0325754	0.0591783	0.0252964	0.616547	0.0219625	0.226901	1.73257	2.72046e-06	0.00012952	0.201894	0.423901	0.692194	1.53068	0.000489724	0.0181354
ENSG00000074755	ZZEF1	protein_coding	15878	4.97325	4.39983	4.12663	11.8187	11.2132	9.38286	0.403452	0.468782	0.386497	1.70436	0.21278	1.40609	-0.0912097	0.370549	0.645367	-0.25511	0.0211798	0.16042	0.1639	0.268283	0.659566
ENSG00000074800	ENO1	protein_coding	3958	458.328	514.579	581.381	780.232	880.794	949.332	12.3706	11.9819	12.2596	40.4259	54.1855	35.8671	0.17606	0.000990387	0.0155976	0.108082	0.0469694	0.234723	0.0679781	0.345718	0.723745
ENSG00000074842	MYDGF	protein_coding	1678	28.4133	36.3655	41.5123	49.1179	57.3134	56.1008	1.08613	2.95469	4.65186	2.02246	4.1986	4.90324	0.188344	0.024997	0.142281	-0.0319217	0.711965	0.886413	0.220266	0.0694674	0.384349
ENSG00000074855	ANO8	protein_coding	4979	1.54295	1.28299	0.784205	0.695756	0.930469	0.646363	0.169927	0.327181	0.127389	0.297009	0.243641	0.0544935	-0.722298	0.00298984	0.0350245	-0.537508	0.0519657	0.24479	-0.184789	0.600659	0.875915
ENSG00000074935	TUBE1	protein_coding	6973	0.777397	0.660366	0.898163	1.78015	1.60414	1.91521	0.141496	0.133118	0.0884613	0.10158	0.344826	0.192982	0.452635	0.0103506	0.0813365	0.251139	0.137274	0.395061	0.201496	0.393132	0.761876
ENSG00000074964	ARHGEF10L	protein_coding	7817	0.131438	0.142497	0.0691729	0.220319	0.169291	0.225926	0.0370764	0.0560477	0.0153839	0.11242	0.0326179	0.0631216	-1.01328	0.0195316	0.123092	0.41748	0.306158	0.592897	-1.43076	0.0185085	0.20172
ENSG00000074966	TXK	protein_coding	3472	0	0	0	0.309201	0.205624	0.196075	0	0	0	0.0824728	0.0399877	0.138799	0	1	1	0.00210547	0.996796	1	-0.00210547	0.999772	0.999922
ENSG00000075035	WSCD2	protein_coding	6557	2.78166	3.62932	3.93356	0.0901765	0.0947539	0.155673	0.168928	0.36129	0.624242	0.0827825	0.0270913	0.142758	0.114718	0.566502	0.794663	0.66652	0.223923	0.504158	-0.551801	0.340879	0.721083
ENSG00000075043	KCNQ2	protein_coding	12775	1.26445	1.30016	1.12763	0.0204778	0.01517	0.0122691	0.109434	0.185755	0.0776704	0.0127102	0.0131657	0.00881571	-0.207431	0.191915	0.46096	-0.339437	0.638777	0.844021	0.132007	0.848242	0.983638
ENSG00000075089	ACTR6	protein_coding	3813	8.30995	8.20143	9.04953	9.49636	9.47136	11.7137	0.27126	1.30336	1.14666	1.84804	1.55919	1.42584	0.144482	0.259417	0.536868	0.310659	0.0306448	0.190364	-0.166177	0.377706	0.750046
ENSG00000075131	TIPIN	protein_coding	2755	12.5977	14.0465	15.9249	5.70857	5.76246	6.83378	0.97011	1.35222	1.90218	1.09808	0.510794	1.18621	0.183633	0.122369	0.359762	0.247627	0.0888702	0.321066	-0.0639945	0.727212	0.936967
ENSG00000075142	SRI	protein_coding	4237	8.9406	9.48632	11.0974	19.2464	18.475	21.2344	0.301109	0.564089	0.571605	2.06032	1.71713	1.58123	0.225955	0.00852842	0.0718925	0.203531	0.0225254	0.16476	0.0224234	0.848445	0.983638
ENSG00000075151	EIF4G3	protein_coding	9596	12.1662	13.5809	14.2481	19.0416	18.0684	16.1654	0.570503	0.68907	0.737796	1.54981	0.534024	1.51296	0.0686435	0.321965	0.59991	-0.15816	0.0400122	0.216524	0.226803	0.0312939	0.259303
ENSG00000075188	NUP37	protein_coding	3492	5.67485	5.85081	6.64552	12.5282	12.2949	13.3902	0.350907	0.667482	0.623642	2.77234	0.543435	3.60916	0.186702	0.206948	0.47926	0.134047	0.377914	0.65392	0.0526546	0.80182	0.964823
ENSG00000075213	SEMA3A	protein_coding	9371	0	0	0.00408699	0.608464	0.558034	0.477812	0	0	0.00817397	0.126969	0.0100061	0.209929	2.16418	0.160207	0.419574	-0.219194	0.502704	0.754752	2.38337	0.141829	0.513326
ENSG00000075218	GTSE1	protein_coding	4242	15.0013	13.1141	9.85886	12.1687	11.8277	10.2319	1.29441	0.86046	1.08188	1.41854	1.32711	1.02854	-0.412826	0.000175628	0.00405842	-0.216088	0.0515212	0.243827	-0.196738	0.181913	0.566736
ENSG00000075234	TTC38	protein_coding	3578	0.280696	0.606177	0.938369	0.0118535	0	0.0140002	0.140782	0.186574	0.138308	0.0237069	0	0.0280004	0.626303	0.0895747	0.303487	2.80468	0.11715	0.367855	-2.17838	0.180342	0.564464
ENSG00000075239	ACAT1	protein_coding	5584	19.5519	17.8593	19.566	27.4348	30.1315	32.9378	1.02731	0.56849	0.441185	2.09329	0.0469658	1.89457	0.131702	0.0384077	0.184245	0.129211	0.0565129	0.254972	0.00249096	0.977822	0.999922
ENSG00000075240	GRAMD4	protein_coding	4885	7.25834	9.77715	15.9439	7.8477	8.5801	7.19826	1.04264	0.834793	0.438425	1.26998	0.938661	1.05694	0.703794	3.64791e-07	2.31726e-05	-0.262624	0.0417419	0.220426	0.966419	1.88816e-06	0.000255947
ENSG00000075275	CELSR1	protein_coding	12806	0.26055	0.254466	0.220177	2.23544	2.05833	1.71744	0.0698598	0.0387767	0.0628777	0.519009	0.234745	0.239498	-0.208598	0.366249	0.641582	-0.265662	0.144277	0.405183	0.0570635	0.846285	0.982784
ENSG00000075290	WNT8B	protein_coding	2112	0.421397	0.279202	0.139961	0.0419757	0.0762456	0.062922	0.0682482	0.100426	0.0491492	0.0329044	0.132061	0.089449	-1.00102	0.122696	0.360392	-0.137286	0.899124	0.972732	-0.863732	0.509466	0.830979
ENSG00000075292	ZNF638	protein_coding	12474	14.9484	13.4799	12.0736	13.6712	12.8528	12.5926	0.502171	0.567205	0.542912	0.988122	0.326885	0.564919	-0.158538	0.0111302	0.085689	-0.0294554	0.648163	0.849849	-0.129082	0.147243	0.518396
ENSG00000075303	SLC25A40	protein_coding	5081	10.0984	8.69335	9.13835	11.2934	10.564	12.193	0.593245	0.982322	1.23353	0.919409	0.317603	1.51849	0.075064	0.446374	0.707913	0.212899	0.0526019	0.246178	-0.137835	0.344023	0.723316
ENSG00000075336	TIMM21	protein_coding	5208	11.2735	11.9374	12.7895	13.2039	13.4978	15.1265	0.274608	0.717568	0.510119	0.36627	0.379554	0.159742	0.0987027	0.118793	0.354604	0.164469	0.0201765	0.156525	-0.0657661	0.474828	0.811413
ENSG00000075340	ADD2	protein_coding	12673	15.6625	15.4148	13.9156	2.73878	1.99936	2.65482	0.655918	0.65066	0.541499	0.181124	0.206554	0.209978	-0.147406	0.0295399	0.156974	0.402865	2.87092e-05	0.0038572	-0.550272	1.03969e-05	0.00103366
ENSG00000075391	RASAL2	protein_coding	16044	0.116031	0.133118	0.172207	0	0.00290554	0	0.0309046	0.0429669	0.0397108	0	0.00503255	0	0.361304	0.300854	0.578712	-2.49946	0.174341	0.447004	2.86076	0.14088	0.512071
ENSG00000075399	VPS9D1	protein_coding	3428	2.71862	3.18863	2.77045	1.03187	1.09953	0.815063	0.434683	0.585548	0.265126	0.188986	0.242292	0.136243	-0.202601	0.219946	0.495264	-0.41623	0.0748938	0.295267	0.213629	0.447345	0.794119
ENSG00000075407	ZNF37A	protein_coding	13190	8.2627	7.78774	7.64849	5.89149	5.46492	4.65056	0.847511	0.828731	0.686346	0.44285	0.341043	0.583218	-0.0260915	0.771152	0.908555	-0.226858	0.0303771	0.189788	0.200766	0.143808	0.514653
ENSG00000075413	MARK3	protein_coding	8891	18.3674	18.7155	18.4488	12.7464	13.5024	13.0534	1.0763	0.595394	0.730181	0.93195	0.923078	0.790263	-0.0211973	0.739845	0.893014	-0.0493085	0.486255	0.742092	0.0281113	0.767724	0.95284
ENSG00000075415	SLC25A3	protein_coding	8896	49.9684	53.746	56.0976	62.5837	70.3092	75.6125	1.61807	1.98064	0.389175	2.88456	2.93719	2.7321	0.0617922	0.220138	0.495406	0.104945	0.058601	0.260113	-0.0431526	0.556919	0.85523
ENSG00000075420	FNDC3B	protein_coding	13270	0.89791	1.09112	1.2021	1.94103	1.8987	1.95583	0.11279	0.0305392	0.147213	0.275679	0.0806046	0.153675	0.1379	0.238368	0.515044	0.047064	0.698458	0.878855	0.0908363	0.588412	0.871202
ENSG00000075426	FOSL2	protein_coding	7157	0	0.0847652	0.198769	0.10653	0.102985	0.0600276	0	0.026983	0.04125	0.0649416	0.05038	0.0481813	1.23152	0.013873	0.0980398	-0.738877	0.235893	0.517166	1.9704	0.0160366	0.186646
ENSG00000075539	FRYL	protein_coding	18152	7.16861	6.0338	5.38072	8.8265	7.78202	6.32761	0.554755	0.300637	0.641623	0.812093	0.531225	0.884536	-0.16406	0.0750249	0.274504	-0.294272	0.00459447	0.0744432	0.130212	0.328564	0.711342
ENSG00000075568	TMEM131	protein_coding	12985	15.7031	15.5095	16.0145	27.5191	25.2137	24.6711	1.11471	0.392121	0.897621	1.65988	0.162806	1.8801	0.0462427	0.458846	0.717803	-0.0305726	0.647721	0.849539	0.0768153	0.402516	0.768336
ENSG00000075618	FSCN1	protein_coding	3692	0.30336	0.611587	1.17094	0.176093	0.237611	0.173444	0.114388	0.194553	0.0900422	0.126369	0.0769333	0.0868069	0.931885	0.0055965	0.0540841	-0.472706	0.341339	0.624592	1.40459	0.0215304	0.218938
ENSG00000075624	ACTB	protein_coding	3256	1382.12	1335.84	1637.85	1906.4	1989.98	1878.66	63.3628	57.4123	56.6413	137.817	110.152	139.296	0.294043	1.65024e-05	0.000602257	-0.0830445	0.189766	0.465433	0.377087	0.000102841	0.00561633
ENSG00000075702	WDR62	protein_coding	9775	8.26824	7.86689	6.68467	8.81788	8.81193	7.0433	1.23198	0.180201	0.318654	0.938893	0.891189	0.799818	-0.235102	0.0168663	0.111139	-0.325196	0.00314192	0.0604034	0.0900943	0.517709	0.834543
ENSG00000075711	DLG1	protein_coding	11001	7.17681	6.81751	6.5494	9.52392	8.81517	9.24842	0.317247	0.615155	0.423772	0.751461	0.692989	1.02988	-0.0571407	0.4843	0.734529	0.0725742	0.411386	0.68127	-0.129715	0.283332	0.673086
ENSG00000075785	RAB7A	protein_coding	2717	68.453	81.8824	99.1518	73.2031	79.8911	80.5647	1.68314	4.78602	5.46211	3.58674	4.26248	4.82996	0.275617	5.9683e-05	0.0016905	0.0122063	0.851035	0.950497	0.26341	0.00515674	0.0954742
ENSG00000075790	BCAP29	protein_coding	8409	4.21649	4.08062	4.33541	7.45681	8.095	7.91926	0.475641	0.450284	0.481083	1.00026	0.55821	0.754074	0.0912797	0.387693	0.660223	-0.0284584	0.796334	0.928361	0.119738	0.433766	0.788297
ENSG00000075826	SEC31B	protein_coding	7938	2.18966	1.68009	1.15683	1.81987	1.83721	1.10746	0.465115	0.195531	0.142633	0.547485	0.0583121	0.209868	-0.530129	0.00401269	0.0430249	-0.719875	0.000705627	0.0267821	0.189746	0.46497	0.806118
ENSG00000075856	SART3	protein_coding	7271	22.6469	22.1474	20.6485	22.5626	24.0126	23.5165	0.513748	1.06547	1.30467	0.706223	1.74825	1.02023	-0.101733	0.0967161	0.317617	-0.0302001	0.642648	0.846268	-0.0715328	0.420758	0.780198
ENSG00000075884	ARHGAP15	protein_coding	7743	14.8834	14.2915	14.1914	5.94859	6.56581	7.57915	1.18966	1.42986	1.3502	0.963335	0.4923	0.343154	-0.00940505	0.917505	0.974918	0.208298	0.0532197	0.247627	-0.217703	0.122788	0.484846
ENSG00000075886	TUBA3D	protein_coding	1598	0.692729	0.618312	0.566165	0.223623	0.0976235	0.143083	0.217978	0.242708	0.23311	0.120102	0.0724408	0.200101	-0.147145	0.754734	0.901872	0.673443	0.445093	0.710817	-0.820588	0.411862	0.774352
ENSG00000075891	PAX2	protein_coding	6243	0.105171	0.115062	0.101069	0.0195505	0.0477818	0.0346512	0.035656	0.0462962	0.0368017	0.0246961	0.0172494	0.0456765	-0.225667	0.680193	0.863094	-0.425948	0.618307	0.831595	0.200281	0.839444	0.981021
ENSG00000075914	EXOSC7	protein_coding	4442	6.568	7.99493	8.83732	11.2223	11.8397	12.8942	0.356703	0.390107	0.990359	0.666176	0.579398	1.33342	0.141836	0.108191	0.337557	0.121066	0.197232	0.474169	0.0207699	0.869547	0.989771
ENSG00000075945	KIFAP3	protein_coding	4978	6.2437	5.78891	6.35247	2.70477	2.77716	2.4931	0.607142	0.453706	0.619274	0.289235	0.213174	0.697829	0.136213	0.271491	0.549838	-0.122596	0.418909	0.687765	0.258808	0.189399	0.574295
ENSG00000075975	MKRN2	protein_coding	2848	14.2219	15.1071	16.048	19.6426	20.5705	21.398	0.782573	0.998005	1.2896	1.11777	0.736215	1.04071	0.0878296	0.255246	0.532435	0.0575397	0.486662	0.742435	0.0302899	0.787414	0.960086
ENSG00000076003	MCM6	protein_coding	4118	110.408	111.159	109.833	48.5896	45.1729	51.5742	4.76552	7.53067	7.27255	5.31695	1.8563	2.98287	-0.0171849	0.800418	0.92123	0.191558	0.0156163	0.139545	-0.208743	0.0465507	0.317584
ENSG00000076043	REXO2	protein_coding	3699	3.58803	3.69482	3.67234	9.94483	10.2203	9.95819	0.0991261	0.267259	0.200885	0.703176	0.898516	1.63891	-0.00657113	0.952423	0.990688	-0.0299303	0.784696	0.92158	0.0233592	0.880497	0.992061
ENSG00000076053	RBM7	protein_coding	7885	1.88818	1.89174	2.03333	6.56744	6.4767	7.64803	0.206359	0.0917914	0.135243	1.00455	0.472624	1.23405	0.104513	0.384204	0.656645	0.23731	0.0490007	0.238196	-0.132796	0.428296	0.783891
ENSG00000076067	RBMS2	protein_coding	8805	0.104666	0.108885	0.102245	0.29206	0.320881	0.48239	0.017017	0.0316157	0.0178447	0.0180709	0.0665253	0.0961632	-0.0760822	0.799439	0.920476	0.580875	0.0325783	0.196456	-0.656958	0.106432	0.458916
ENSG00000076108	BAZ2A	protein_coding	10918	27.9447	24.9348	19.9482	49.8382	52.0163	46.4047	1.85601	2.46633	1.50723	3.12642	2.79515	3.1138	-0.32196	7.49784e-05	0.00206218	-0.164314	0.0362243	0.206131	-0.157646	0.135886	0.504886
ENSG00000076201	PTPN23	protein_coding	5981	7.45342	7.92033	7.48975	15.7201	17.1761	13.489	0.205807	0.333554	0.836693	2.50555	1.84304	1.69157	-0.0827115	0.422204	0.689592	-0.350232	0.00258413	0.054565	0.26752	0.0796148	0.404053
ENSG00000076242	MLH1	protein_coding	3532	22.0426	20.0868	21.419	19.4661	20.1138	24.0771	1.40438	2.21786	1.87254	2.48307	2.09028	2.15578	0.0927906	0.31515	0.592594	0.26097	0.013757	0.13134	-0.168179	0.221506	0.61479
ENSG00000076248	UNG	protein_coding	2567	49.9164	52.356	55.3012	49.1566	49.92	62.4685	1.6286	5.27401	5.44032	6.26533	4.1542	3.51479	0.079444	0.343947	0.618991	0.325172	0.00115081	0.0352188	-0.245728	0.0536233	0.339778
ENSG00000076258	FMO4	protein_coding	2517	1.88731	1.37584	1.35207	0.50846	0.472251	0.418759	0.409572	0.204189	0.348155	0.134078	0.0799639	0.101618	-0.0198427	0.931117	0.980388	-0.160938	0.638958	0.844021	0.141096	0.731851	0.938313
ENSG00000076321	KLHL20	protein_coding	4254	7.15825	6.8997	7.05718	5.24465	5.48837	4.90286	0.561175	0.496847	0.280193	0.916079	0.648496	0.619358	0.0315773	0.769978	0.908087	-0.148852	0.233905	0.514658	0.180429	0.276317	0.66588
ENSG00000076351	SLC46A1	protein_coding	7838	0.240114	0.176327	0.229178	0.322578	0.311667	0.330437	0.0635559	0.0658333	0.0678514	0.126364	0.0784216	0.162971	0.365329	0.32185	0.599844	0.0858501	0.82086	0.937004	0.279479	0.595622	0.873863
ENSG00000076382	SPAG5	protein_coding	5472	22.8311	19.7458	16.4139	35.1012	37.2667	31.1216	0.967814	0.907032	0.447327	2.04803	2.38994	1.90261	-0.265963	0.000163689	0.00385292	-0.259267	0.000429438	0.0202183	-0.00669616	0.941218	0.999922
ENSG00000076513	ANKRD13A	protein_coding	7350	11.0361	10.9587	10.6139	23.9091	23.547	25.1015	0.567833	0.366076	0.937223	2.32104	0.77927	1.65787	-0.046741	0.523159	0.763478	0.0924203	0.235545	0.517143	-0.139161	0.195755	0.581027
ENSG00000076554	TPD52	protein_coding	8197	16.2378	12.0637	11.6514	20.4793	19.2956	20.6642	1.48772	1.28471	1.51286	3.16038	2.28157	2.43653	-0.048581	0.646549	0.845397	0.10077	0.376502	0.652816	-0.149351	0.338653	0.719473
ENSG00000076555	ACACB	protein_coding	14505	1.03843	0.756703	0.606663	1.35379	1.2546	1.11022	0.100592	0.109869	0.0636915	0.116151	0.125814	0.166622	-0.318057	0.0213175	0.129821	-0.171963	0.215294	0.49509	-0.146094	0.445057	0.792739
ENSG00000076604	TRAF4	protein_coding	4596	16.5565	17.6302	27.3162	36.5718	43.4653	35.8743	1.40356	1.03072	0.561775	2.11517	1.50831	4.06535	0.630845	9.38432e-10	1.24976e-07	-0.277779	0.00103999	0.033101	0.908624	1.16747e-09	5.90819e-07
ENSG00000076641	PAG1	protein_coding	11023	2.6683	3.41286	3.88555	2.3603	2.42888	3.22983	0.0953614	0.104581	0.666515	0.27189	0.304166	0.55381	0.188952	0.103835	0.330349	0.415474	0.002853	0.0573699	-0.226522	0.192864	0.578324
ENSG00000076650	GPATCH1	protein_coding	4488	3.22572	3.23375	3.32841	6.3009	6.72899	6.89051	0.531712	0.322451	0.563492	0.314438	0.997457	1.41855	0.0373407	0.797444	0.91955	0.023261	0.876243	0.962289	0.0140797	0.946093	0.999922
ENSG00000076662	ICAM3	protein_coding	2950	1.14505	1.27953	1.60224	6.68685	6.76956	7.36005	0.345222	0.300216	0.113919	0.944747	0.539253	0.484142	0.332388	0.0736337	0.271281	0.119926	0.450139	0.714407	0.212461	0.378274	0.750229
ENSG00000076685	NT5C2	protein_coding	5156	24.3705	20.2692	16.8462	13.4783	14.3542	13.9398	1.27554	1.20615	0.753306	0.989289	1.09445	0.473602	-0.266215	0.000411142	0.00776363	-0.0430578	0.568246	0.802773	-0.223158	0.0339138	0.271997
ENSG00000076706	MCAM	protein_coding	7422	0.31449	0.426824	0.492367	0.327326	0.378415	0.432414	0.0536787	0.134581	0.0255668	0.11591	0.0805117	0.132278	0.192714	0.449833	0.710726	0.228952	0.438493	0.705435	-0.0362376	0.925313	0.999922
ENSG00000076770	MBNL3	protein_coding	12199	9.65537	7.67	7.28404	11.6384	10.2816	10.3258	1.24064	0.558498	0.889759	1.16912	1.14053	1.65993	-0.0725837	0.493038	0.740386	0.0112533	0.92114	0.982144	-0.0838369	0.589728	0.871751
ENSG00000076826	CAMSAP3	protein_coding	4845	2.10614	1.76163	1.45929	5.99332	6.42104	5.49483	0.556909	0.0917366	0.147322	1.69264	1.72431	1.64607	-0.266693	0.237027	0.513563	-0.234309	0.267004	0.552771	-0.0323842	0.915166	0.999321
ENSG00000076924	XAB2	protein_coding	4673	31.3086	31.635	30.2348	23.8526	26.9465	24.6242	2.853	1.57535	3.02081	4.43282	3.55642	3.86901	-0.0667251	0.539144	0.774778	-0.134941	0.262241	0.54848	0.0682163	0.672395	0.912438
ENSG00000076928	ARHGEF1	protein_coding	8636	13.7029	13.5731	13.4476	10.2743	10.4985	8.79507	0.931069	1.07518	0.984058	2.45065	0.575916	1.38341	-0.01396	0.904416	0.969703	-0.259294	0.0523746	0.245645	0.245334	0.165618	0.544606
ENSG00000076944	STXBP2	protein_coding	6036	5.33344	4.96483	5.37148	8.24015	8.43263	6.94146	0.433377	0.504457	0.508026	1.60927	0.540967	0.986463	0.109743	0.351129	0.626642	-0.285155	0.0282487	0.18281	0.394898	0.0267828	0.242183
ENSG00000076984	MAP2K7	protein_coding	5145	13.7963	13.6312	12.6379	17.4685	19.6552	16.3584	0.663563	0.635435	1.19372	2.91154	1.8964	3.18238	-0.110415	0.32492	0.602101	-0.272209	0.0290619	0.185619	0.161794	0.326691	0.710348
ENSG00000077044	DGKD	protein_coding	9771	9.11616	9.1679	7.34354	5.71299	5.57943	4.37107	0.251698	0.487103	0.428541	0.431447	0.28747	0.554519	-0.319711	0.000204357	0.00455588	-0.35272	0.00029496	0.0161082	0.033009	0.775643	0.956606
ENSG00000077063	CTTNBP2	protein_coding	7035	0.012064	0.00983797	0.00418315	7.47007	5.72735	5.39939	0.0159869	0.0114586	0.00836629	0.443652	0.449107	1.31524	-0.865357	0.482962	0.733894	-0.0733243	0.647118	0.849005	-0.792032	0.517175	0.834288
ENSG00000077097	TOP2B	protein_coding	6079	87.5816	80.2526	78.4091	93.7609	92.3855	88.3597	3.72197	5.23593	3.73191	6.60815	5.47485	11.1514	-0.0332697	0.640652	0.842436	-0.0631798	0.41397	0.683959	0.0299101	0.775494	0.956606
ENSG00000077147	TM9SF3	protein_coding	7095	31.163	34.2154	36.4495	30.0245	28.7359	32.5115	1.78348	2.17707	0.8194	3.66429	2.51173	2.52476	0.0915743	0.217378	0.492132	0.179021	0.0319395	0.194117	-0.0874469	0.422951	0.781958
ENSG00000077150	NFKB2	protein_coding	4484	12.1876	24.7183	47.0481	18.2799	22.3276	20.377	1.22446	1.54185	2.18574	1.40346	0.129619	3.81946	0.927807	1.59339e-11	3.55747e-09	-0.129941	0.195376	0.472552	1.05775	5.7464e-09	2.02888e-06
ENSG00000077152	UBE2T	protein_coding	1065	71.5008	64.4404	73.8344	36.857	38.0723	42.5564	3.74793	2.53391	5.93586	6.18142	1.40904	1.41193	0.197016	0.0259764	0.145257	0.162388	0.102824	0.344453	0.0346283	0.788459	0.96074
ENSG00000077157	PPP1R12B	protein_coding	21069	2.5823	2.06365	1.96019	1.20713	1.09225	1.01164	0.175826	0.117833	0.0771539	0.137317	0.0962262	0.101305	-0.0729721	0.412933	0.681427	-0.103503	0.328497	0.612458	0.0305307	0.824293	0.97363
ENSG00000077232	DNAJC10	protein_coding	21826	7.15481	6.97745	7.13743	3.55292	3.41957	3.94475	0.641086	0.403926	0.628317	0.329684	0.348769	0.410299	0.0333816	0.689017	0.867893	0.207537	0.0342188	0.200223	-0.174156	0.172742	0.553399
ENSG00000077235	GTF3C1	protein_coding	11562	11.9187	11.5309	10.729	16.0596	16.6263	14.0566	0.330608	0.621287	0.676952	1.54662	0.400628	0.821607	-0.10412	0.12558	0.365253	-0.241089	0.00196319	0.0467666	0.136969	0.16888	0.548435
ENSG00000077238	IL4R	protein_coding	5894	2.66185	4.89914	8.03413	0.816811	1.04352	1.00289	0.280061	0.473628	0.574141	0.103254	0.0969781	0.193781	0.71343	1.92984e-07	1.31976e-05	-0.0456583	0.769366	0.914676	0.759089	0.000322365	0.0129818
ENSG00000077254	USP33	protein_coding	6918	7.44334	6.52396	5.61307	5.9793	6.11858	5.91132	0.596785	0.724705	0.565118	0.408357	0.165135	0.52684	-0.213	0.0252378	0.142951	-0.0457206	0.650374	0.851402	-0.167279	0.224348	0.618598
ENSG00000077312	SNRPA	protein_coding	2361	44.2228	44.8958	44.4647	51.3214	57.8901	58.1365	2.69319	2.97273	2.47686	3.39741	4.42414	7.9377	-0.0151768	0.850215	0.94492	0.00591705	0.945671	0.993584	-0.0210939	0.85852	0.987343
ENSG00000077327	SPAG6	protein_coding	3887	0.496851	0.398608	0.404597	0.0866434	0.0798399	0.166194	0.133571	0.0571314	0.0483322	0.0322046	0.0809753	0.139233	0.0248192	0.952914	0.990764	1.10757	0.0977801	0.336599	-1.08275	0.169121	0.548984
ENSG00000077348	EXOSC5	protein_coding	1488	31.8299	31.2952	33.8065	16.0991	22.6398	22.1317	1.58321	2.70744	2.08982	2.50984	2.10719	3.73259	0.109731	0.295543	0.573633	-0.0429165	0.717752	0.889398	0.152647	0.33671	0.717722
ENSG00000077380	DYNC1I2	protein_coding	4695	20.1126	17.7494	17.6352	7.96519	8.36388	9.17772	0.587912	2.05637	1.02112	1.01784	0.580829	0.822542	-0.00983817	0.908774	0.97124	0.13484	0.18282	0.456833	-0.144678	0.276155	0.665595
ENSG00000077420	APBB1IP	protein_coding	3981	71.2814	58.9304	50.8207	26.282	33.6989	29.1622	1.82973	2.25727	3.17089	1.80426	1.59066	0.981004	-0.213376	0.000921375	0.0147712	-0.209858	0.00279981	0.0568974	-0.00351801	0.968018	0.999922
ENSG00000077454	LRCH4	protein_coding	6838	3.96916	4.05514	3.59809	2.82648	3.67317	2.85045	0.539528	0.281033	0.354764	0.571765	0.533159	0.293855	-0.170941	0.178727	0.442151	-0.370818	0.0130056	0.1278	0.199878	0.29534	0.683634
ENSG00000077458	FAM76B	protein_coding	6042	17.5687	17.7383	17.1886	13.0645	12.3421	12.1695	0.645398	1.72737	1.38416	2.00121	1.49015	0.956419	-0.044905	0.620564	0.830153	-0.0168973	0.867445	0.957925	-0.0280077	0.836684	0.979907
ENSG00000077463	SIRT6	protein_coding	2787	8.09349	7.20884	8.80257	9.85153	11.7709	10.1804	1.19789	0.570818	0.505966	1.94014	1.38582	2.17243	0.284268	0.044115	0.200345	-0.221311	0.138393	0.396591	0.505578	0.016238	0.188188
ENSG00000077514	POLD3	protein_coding	5508	10.0276	9.2358	9.74572	19.8299	18.8105	18.621	0.39655	0.314649	0.348788	1.10657	0.169979	2.12869	0.0786681	0.280395	0.559924	-0.0134492	0.85955	0.954369	0.0921173	0.382317	0.752866
ENSG00000077549	CAPZB	protein_coding	3238	52.7309	52.5367	60.4303	68.947	74.2219	74.5272	2.17274	1.87371	1.8167	4.13422	3.49169	2.6706	0.201815	0.000993546	0.0156311	0.00614687	0.918726	0.981153	0.195668	0.0225124	0.223538
ENSG00000077585	GPR137B	protein_coding	2309	0.368146	1.09456	2.09717	1.8156	1.88198	2.50908	0.168053	0.164897	0.271809	0.161857	0.309729	0.481773	0.935161	0.000197277	0.00443713	0.425708	0.0792132	0.304151	0.509453	0.122664	0.484593
ENSG00000077616	NAALAD2	protein_coding	7254	0.450711	0.382643	0.465987	0.372718	0.269208	0.373791	0.0720311	0.103173	0.109952	0.0809163	0.0882535	0.146234	0.283494	0.295004	0.573098	0.483864	0.141956	0.401604	-0.20037	0.633187	0.893613
ENSG00000077684	JADE1	protein_coding	9129	17.2772	16.3259	15.593	4.3882	4.60812	3.85001	0.267923	0.84611	0.914103	0.559698	0.631551	0.485264	-0.0660505	0.427917	0.693609	-0.249085	0.0173596	0.146286	0.183035	0.165247	0.544131
ENSG00000077713	SLC25A43	protein_coding	3115	6.13356	5.80682	6.95226	2.72165	2.6562	3.61429	0.621129	0.605011	0.688105	0.55631	0.548679	1.09329	0.254599	0.0948341	0.313812	0.4388	0.0228449	0.165079	-0.184201	0.438235	0.790564
ENSG00000077721	UBE2A	protein_coding	5276	13.3741	13.3567	14.9892	25.8555	26.5558	23.3118	0.620246	0.803901	0.221335	1.47532	1.74311	1.02204	0.167515	0.0135177	0.0965311	-0.186125	0.0101037	0.111697	0.35364	0.000661953	0.0228404
ENSG00000077782	FGFR1	protein_coding	12698	0.455713	0.795731	0.713911	0.302444	0.315023	0.339113	0.0882724	0.0564592	0.14392	0.116347	0.0515228	0.086383	-0.15941	0.423934	0.690907	0.11115	0.665621	0.8594	-0.270559	0.407282	0.77205
ENSG00000077935	SMC1B	protein_coding	4253	0.00697523	0.00326765	0.0131646	0.656623	0.765053	0.542319	0.0139505	0.0065353	0.0181672	0.0843401	0.121366	0.197248	1.50539	0.216526	0.491009	-0.489222	0.209262	0.487946	1.99461	0.131473	0.499744
ENSG00000077942	FBLN1	protein_coding	7285	1.19282	1.10689	1.07528	0	0	0	0.116997	0.101549	0.0351623	0	0	0	-0.0433442	0.791931	0.917893	0	1	1	-0.0433442	0.999692	0.999922
ENSG00000077984	CST7	protein_coding	930	1.71025	4.44338	7.76648	0.628497	1.77546	0.584095	0.184886	0.746906	1.0867	0.397275	0.548682	0.50545	0.8113	0.00459559	0.0473983	-1.5884	0.00156179	0.0415255	2.3997	8.00208e-05	0.0046018
ENSG00000078018	MAP2	protein_coding	11559	3.17669	2.51462	3.06768	0	0	0.0162501	0.272602	0.243211	0.289134	0	0	0.0203491	0.289567	0.0351811	0.174433	4.63704	0.00197459	0.0468836	-4.34748	0.00366189	0.0783025
ENSG00000078043	PIAS2	protein_coding	17527	3.78718	3.70153	3.49171	3.1834	3.01737	3.08015	0.275638	0.152663	0.148976	0.489	0.18141	0.154892	-0.0831584	0.322773	0.600532	0.0308276	0.740405	0.900636	-0.113986	0.364857	0.738667
ENSG00000078061	ARAF	protein_coding	3535	17.91	19.4179	20.1348	20.1482	23.0736	21.0555	1.54068	0.931199	0.68495	0.855677	1.67387	2.42143	0.0528439	0.495602	0.742621	-0.133651	0.119809	0.371818	0.186495	0.11024	0.465296
ENSG00000078070	MCCC1	protein_coding	4321	9.13688	9.07484	9.76463	16.8637	20.9248	20.3822	0.979173	0.532676	0.874861	1.34657	0.05823	1.48815	0.10723	0.211365	0.48481	-0.0354773	0.688193	0.872849	0.142707	0.248532	0.642628
ENSG00000078081	LAMP3	protein_coding	3816	0	0.0425562	0.0761638	0.113131	0.167207	0.355821	0	0.0341964	0.0394163	0.112906	0.0518056	0.135391	0.7906	0.291595	0.569829	1.09488	0.0653549	0.275616	-0.304279	0.773241	0.955914
ENSG00000078124	ACER3	protein_coding	8442	4.66237	4.81422	5.05678	6.06517	6.45873	7.42802	0.340578	0.541575	0.497405	0.847268	0.325701	0.586223	0.0726722	0.45947	0.718474	0.20376	0.060456	0.263748	-0.131087	0.364604	0.738626
ENSG00000078140	UBE2K	protein_coding	5245	43.3204	41.0289	41.7807	45.8917	43.4731	49.7912	2.8502	2.74831	4.00132	4.42095	3.36258	3.71222	0.026778	0.72569	0.886001	0.196263	0.0235509	0.168101	-0.169485	0.139397	0.510108
ENSG00000078142	PIK3C3	protein_coding	15182	3.19414	3.05441	2.81029	3.6072	3.76921	3.99316	0.154297	0.197984	0.16521	0.449627	0.227671	0.430207	-0.119437	0.179212	0.442647	0.085784	0.367741	0.645853	-0.205221	0.118927	0.479096
ENSG00000078177	N4BP2	protein_coding	9835	8.51302	7.54413	6.86204	7.78066	6.55387	7.17008	0.563644	1.1325	0.91549	0.762125	0.897641	1.08991	-0.135186	0.229069	0.504164	0.136664	0.269945	0.55596	-0.27185	0.10791	0.461664
ENSG00000078237	TIGAR	protein_coding	4017	8.52574	9.8924	12.2497	6.05296	5.81326	6.34312	0.713404	0.272765	0.626815	0.931677	0.180402	0.953177	0.308866	0.00334281	0.0374266	0.130392	0.259172	0.544978	0.178475	0.240198	0.636473
ENSG00000078246	TULP3	protein_coding	3181	5.9064	5.60387	5.94757	4.27081	4.2505	4.7039	0.440202	0.672278	0.754207	0.646452	0.230163	0.35831	0.0902532	0.44459	0.706729	0.141245	0.301704	0.588825	-0.0509913	0.776148	0.956708
ENSG00000078269	SYNJ2	protein_coding	9921	1.23541	1.08945	1.51993	5.05289	5.12885	5.17754	0.113612	0.064607	0.161046	0.231527	0.128412	0.446878	0.480929	3.089e-05	0.00100208	0.0148947	0.87461	0.961862	0.466034	0.00172262	0.0462522
ENSG00000078304	PPP2R5C	protein_coding	14289	27.9628	23.4498	22.2437	19.4381	21.2543	22.0506	1.67755	1.26403	1.08216	1.79876	0.863125	1.36235	-0.0761627	0.243318	0.520074	0.0530866	0.451712	0.715855	-0.129249	0.181898	0.566736
ENSG00000078319	PMS2P1	unprocessed_pseudogene	1044	30.2674	31.4905	32.2879	22.2932	23.8296	27.2383	2.12857	2.32976	2.22637	2.10152	0.800109	4.21106	0.0353631	0.718447	0.881696	0.199004	0.080847	0.307845	-0.163641	0.273736	0.663591
ENSG00000078369	GNB1	protein_coding	6417	123.264	118.844	116.318	111.139	121.925	122.824	2.49844	4.50102	5.85302	6.15556	6.1053	4.30513	-0.0309958	0.555762	0.786947	0.0106535	0.851215	0.950497	-0.0416493	0.590985	0.872456
ENSG00000078399	HOXA9	protein_coding	3029	0.451423	0.443952	0.489051	0	0.00759471	0	0.205843	0.0496373	0.259765	0	0.0131544	0	0.116804	0.785514	0.914894	-1.73213	0.349611	0.632558	1.84894	0.337877	0.71885
ENSG00000078401	EDN1	protein_coding	2033	0.248126	0.113804	0.575297	0.144111	0.117956	0.0492796	0.0689623	0.0913672	0.307939	0.125093	0.0436922	0.0985591	2.32444	0.00128275	0.0188709	-1.13549	0.29781	0.584909	3.45993	0.00981549	0.143339
ENSG00000078403	MLLT10	protein_coding	6945	12.5649	12.4559	11.8279	4.88243	4.71368	4.66074	0.965573	0.291892	0.494331	0.420413	0.32884	0.488679	-0.0747065	0.333004	0.609778	-0.0112929	0.901378	0.973581	-0.0634136	0.595154	0.873683
ENSG00000078487	ZCWPW1	protein_coding	3318	1.95006	1.84528	1.67302	1.25365	1.19172	1.2324	0.428969	0.157668	0.265362	0.229237	0.191885	0.14851	-0.140236	0.431092	0.696529	0.0665708	0.75621	0.909153	-0.206807	0.459291	0.801541
ENSG00000078589	P2RY10	protein_coding	1803	17.714	22.4568	20.3788	21.9834	26.1281	24.3019	1.5996	3.18476	1.13171	2.43272	0.563506	3.53923	-0.140125	0.185772	0.451745	-0.10311	0.367382	0.645705	-0.0370149	0.810558	0.967517
ENSG00000078596	ITM2A	protein_coding	2051	0	0	0	1.08356	1.29789	2.03144	0	0	0	0.328498	0.506231	0.487214	0	1	1	0.639051	0.093315	0.329544	-0.639051	0.999674	0.999922
ENSG00000078618	NRDC	protein_coding	6798	20.9589	21.3463	21.5238	45.1891	44.4874	46.8512	0.695153	1.60259	1.38356	3.85997	0.576972	2.98867	0.0126089	0.849437	0.94492	0.0753891	0.291664	0.578482	-0.0627801	0.519178	0.83586
ENSG00000078668	VDAC3	protein_coding	3141	26.2293	25.945	28.0425	85.6029	89.5901	101.201	1.2477	1.06091	1.7687	9.90583	3.879	6.81209	0.112617	0.123785	0.36224	0.17618	0.0242546	0.170636	-0.0635625	0.540656	0.844518
ENSG00000078674	PCM1	protein_coding	14445	31.2515	27.8231	25.6008	11.5206	11.414	11.3133	0.72106	0.941642	0.8174	0.794667	0.44386	1.08366	-0.120093	0.0527769	0.222696	-0.0128526	0.847364	0.949137	-0.10724	0.238127	0.633698
ENSG00000078687	TNRC6C	protein_coding	11111	4.09326	3.27406	2.81468	3.03994	3.03226	3.13717	0.157056	0.334028	0.39908	0.385438	0.271587	0.546004	-0.218901	0.0600203	0.239356	0.0541528	0.664877	0.8594	-0.273054	0.112524	0.469584
ENSG00000078699	CBFA2T2	protein_coding	9457	3.55589	2.89302	2.6122	3.52349	3.29022	2.92887	0.176252	0.14196	0.240866	0.273748	0.150826	0.253494	-0.147483	0.106272	0.334456	-0.17098	0.0885211	0.320288	0.023497	0.859479	0.987639
ENSG00000078747	ITCH	protein_coding	6664	14.6045	13.8448	14.1532	14.5896	13.9774	14.9818	1.30368	1.2433	0.585616	1.97274	0.344656	1.17066	0.0322277	0.700149	0.873145	0.100647	0.276232	0.562844	-0.0684191	0.581699	0.867814
ENSG00000078804	TP53INP2	protein_coding	4228	7.15243	7.61559	8.68225	10.7111	10.9053	12.2231	0.433491	0.224455	0.652892	0.83584	1.45334	1.49632	0.191013	0.0482474	0.211581	0.166186	0.105661	0.349101	0.0248267	0.856243	0.98713
ENSG00000078808	SDF4	protein_coding	4709	12.4924	14.9447	17.0412	23.1398	28.4243	25.035	0.780424	1.84281	1.46039	3.76229	3.76144	4.45095	0.186647	0.109891	0.340667	-0.186396	0.132948	0.390048	0.373044	0.0316608	0.261236
ENSG00000078814	MYH7B	protein_coding	7931	0.0494637	0.0295351	0.0416277	0.129744	0.0870564	0.0750862	0.0440526	0.0125024	0.0333431	0.0743486	0.036357	0.0541684	0.529534	0.4907	0.739125	-0.277708	0.705075	0.883257	0.807242	0.447384	0.794119
ENSG00000078900	TP73	protein_coding	6763	1.65055	1.96305	1.88479	0.302868	0.595942	0.658801	0.440702	0.233085	0.114045	0.115602	0.154943	0.181545	-0.0611137	0.743022	0.894715	0.104704	0.680961	0.868669	-0.165818	0.5997	0.875915
ENSG00000078902	TOLLIP	protein_coding	5983	6.57585	7.57301	9.56795	10.1504	12.266	11.2195	0.686009	0.585214	1.08955	2.18197	1.56453	1.35049	0.334955	0.0080926	0.0696496	-0.134229	0.29869	0.586065	0.469184	0.0110459	0.152176
ENSG00000078967	UBE2D4	protein_coding	4713	1.98227	2.15485	2.20625	1.23139	1.10011	1.59086	0.192304	0.218746	0.0691971	0.232262	0.289913	0.277298	0.031318	0.836364	0.939177	0.543494	0.00583573	0.084517	-0.512176	0.0384909	0.288461
ENSG00000079134	THOC1	protein_coding	8102	9.27443	9.01063	9.8937	10.6027	9.61863	11.3241	0.701595	0.51833	0.483453	0.967456	0.972953	0.820088	0.135871	0.0905289	0.305492	0.238755	0.00864918	0.103184	-0.102884	0.378011	0.750229
ENSG00000079150	FKBP7	protein_coding	3080	2.01691	2.14898	2.0967	0.304527	0.398632	0.416585	0.304856	0.325951	0.371995	0.179044	0.23925	0.115546	-0.0322838	0.890827	0.964797	0.142607	0.713355	0.886662	-0.174891	0.699926	0.924024
ENSG00000079156	OSBPL6	protein_coding	11486	0.00830817	0.0106142	0.0143552	0.167676	0.151833	0.160682	0.0101463	0.0154639	0.016659	0.0522878	0.033728	0.11889	0.289626	0.778064	0.911253	0.152987	0.794338	0.927165	0.13664	0.901779	0.996985
ENSG00000079246	XRCC5	protein_coding	5463	170.226	164.304	167.614	89.9352	90.3509	97.5283	5.07791	6.58209	7.21451	11.1262	1.84409	4.71192	0.028757	0.646232	0.845274	0.110647	0.112432	0.361562	-0.0818899	0.379109	0.75129
ENSG00000079263	SP140	protein_coding	5582	1.85755	2.69596	3.21109	19.2603	22.4082	22.5549	0.185836	0.287834	0.164988	0.907115	0.964484	1.84872	0.25012	0.00820002	0.0701367	0.0112998	0.889896	0.969043	0.238821	0.0551731	0.344707
ENSG00000079277	MKNK1	protein_coding	8070	1.11689	1.09175	1.0373	1.80474	1.78021	1.76548	0.116152	0.0868041	0.104818	0.136602	0.169281	0.289586	-0.0782898	0.553695	0.7857	-0.0200185	0.884383	0.966091	-0.0582714	0.759965	0.950537
ENSG00000079313	REXO1	protein_coding	5199	12.1376	12.433	12.2829	10.0817	10.9387	9.39259	1.42843	1.93868	1.5404	2.96377	1.65726	1.15415	-0.0207608	0.889061	0.963716	-0.225779	0.180595	0.454175	0.205018	0.361587	0.736269
ENSG00000079332	SAR1A	protein_coding	6914	21.2383	21.3606	24.46	15.7025	16.3145	17.315	0.498611	1.53757	2.06274	1.85969	1.10236	1.05087	0.195426	0.0138979	0.0981385	0.0878306	0.296973	0.584097	0.107595	0.341903	0.72166
ENSG00000079335	CDC14A	protein_coding	5579	0.77175	0.817724	0.935532	1.28389	1.47551	1.83748	0.0860182	0.1514	0.12835	0.0832499	0.161698	0.207706	0.201648	0.220557	0.495708	0.327749	0.0557445	0.25248	-0.1261	0.588485	0.871202
ENSG00000079337	RAPGEF3	protein_coding	12078	0.0784518	0.097433	0.0895249	0.193795	0.21613	0.146226	0.0311259	0.0635524	0.0431	0.0598077	0.0791585	0.108901	-0.151812	0.775725	0.910479	-0.539859	0.315716	0.600684	0.388048	0.609604	0.880173
ENSG00000079385	CEACAM1	protein_coding	5524	1.08927	1.72073	2.33408	4.24884	5.02789	4.33399	0.144547	0.152599	0.357794	0.784005	0.250334	0.822043	0.447117	0.00440543	0.0459679	-0.202097	0.176254	0.4482	0.649213	0.00362161	0.0775504
ENSG00000079387	SENP1	protein_coding	6342	17.3894	14.5448	16.7993	12.4062	12.0602	12.3663	0.99913	0.661022	0.595572	1.31564	0.37608	1.18146	0.207981	0.00768042	0.0673932	0.0397269	0.626856	0.836174	0.168255	0.132117	0.499844
ENSG00000079432	CIC	protein_coding	9494	17.8338	17.0715	17.3885	10.8205	11.2241	8.48923	1.9817	1.63579	2.90496	2.87987	1.91954	1.32852	0.0261351	0.853481	0.945876	-0.408118	0.0143447	0.134552	0.434253	0.0481122	0.324207
ENSG00000079435	LIPE	protein_coding	5206	4.67323	5.06201	4.63197	7.73228	10.4847	8.39629	0.388079	0.435951	0.798419	2.08117	1.71735	2.33092	-0.133711	0.433433	0.698406	-0.330838	0.0692425	0.284042	0.197127	0.4248	0.782433
ENSG00000079459	FDFT1	protein_coding	5202	81.8606	79.2618	94.2935	67.9436	76.8757	80.2843	0.897667	3.46619	3.53365	6.4961	3.24583	6.01796	0.250557	0.000304326	0.006144	0.0619826	0.360188	0.639123	0.188575	0.0458208	0.315024
ENSG00000079462	PAFAH1B3	protein_coding	1419	32.8353	30.358	30.81	22.3933	26.2451	23.5812	3.54744	2.36529	2.61897	2.47119	0.983027	2.76611	0.0204133	0.831956	0.936664	-0.157667	0.151879	0.415953	0.17808	0.224385	0.618598
ENSG00000079616	KIF22	protein_coding	4312	43.4528	37.7648	35.3638	36.4798	39.6148	36.4814	1.14365	1.32704	2.27694	2.33868	2.62209	3.53692	-0.0957017	0.158704	0.417221	-0.119397	0.107709	0.353306	0.0236956	0.810389	0.967517
ENSG00000079691	CARMIL1	protein_coding	6799	0.021548	0.00408805	0.011969	1.3383	1.30146	1.37573	0.0154395	0.00817609	0.00998187	0.0911535	0.0198357	0.32754	1.08781	0.288294	0.567027	0.0800902	0.727903	0.893797	1.00772	0.328937	0.711384
ENSG00000079739	PGM1	protein_coding	4090	1.81125	1.9872	2.33429	11.1861	12.5488	13.4859	0.128521	0.0571982	0.31098	1.58334	0.674992	0.756916	0.22735	0.056205	0.231122	0.104504	0.314866	0.600012	0.122846	0.428885	0.784021
ENSG00000079785	DDX1	protein_coding	3833	89.8522	95.9214	103.587	63.7759	69.1106	78.1237	3.85997	4.04514	4.93591	7.62369	2.59211	3.23961	0.110923	0.0917365	0.308066	0.177334	0.0163729	0.142351	-0.0664109	0.486722	0.819416
ENSG00000079805	DNM2	protein_coding	13443	19.7456	19.9732	19.0041	22.9226	24.1367	22.1416	0.999535	1.08893	0.731972	2.13559	2.68011	1.23504	-0.0717715	0.302434	0.579741	-0.125375	0.100267	0.340679	0.0536037	0.59877	0.875521
ENSG00000079819	EPB41L2	protein_coding	10247	0.557894	0.716733	0.767607	4.10284	3.7523	4.01564	0.0924323	0.0723387	0.101002	0.305509	0.285252	0.363458	0.0923967	0.471797	0.727479	0.0988062	0.391908	0.665577	-0.00640951	0.970618	0.999922
ENSG00000079931	MOXD1	protein_coding	5293	0.56844	0.578506	0.584301	2.06026	2.50731	2.95428	0.14132	0.216865	0.127082	0.233413	0.166024	0.176505	0.00103214	0.996296	1	0.237215	0.220704	0.501082	-0.236183	0.41878	0.779719
ENSG00000079950	STX7	protein_coding	16387	11.4509	9.89003	8.51741	12.4916	11.4839	11.845	0.952807	0.541402	0.299809	1.29413	0.489728	1.19653	-0.215415	0.00682746	0.0617726	0.0440034	0.587349	0.814683	-0.259418	0.0242286	0.232074
ENSG00000079974	RABL2B	protein_coding	5870	1.64971	1.75721	1.40698	1.40707	1.17247	1.10062	0.1297	0.118406	0.0838597	0.184202	0.101579	0.153245	-0.321048	0.0198342	0.123919	-0.0828239	0.595794	0.819075	-0.238225	0.248604	0.642642
ENSG00000079999	KEAP1	protein_coding	3761	36.7967	39.0354	40.7986	47.4434	51.3042	48.6338	1.70947	0.989872	1.28586	4.78668	4.4812	6.15978	0.0633857	0.405989	0.676016	-0.0793341	0.336981	0.620288	0.14272	0.207376	0.596397
ENSG00000080007	DDX43	protein_coding	2807	3.41357	3.30184	3.15422	0.0142799	0	0.0289241	0.320319	0.480191	0.311411	0.0285598	0	0.0578483	-0.0693151	0.725134	0.885687	3.68891	0.0213031	0.16085	-3.75822	0.0201534	0.212786
ENSG00000080189	SLC35C2	protein_coding	7708	5.14553	6.22139	6.93994	5.82439	6.26045	6.67771	0.316222	0.289557	0.206937	0.628001	0.188671	0.750276	0.158065	0.0627518	0.245794	0.089389	0.330527	0.61428	0.0686758	0.576982	0.865501
ENSG00000080200	CRYBG3	protein_coding	10929	2.11165	1.61889	1.32848	1.34004	1.11065	1.14647	0.076575	0.160775	0.236918	0.168502	0.0865385	0.0717887	-0.27763	0.0255384	0.144028	0.0486217	0.725852	0.893166	-0.326251	0.082026	0.409573
ENSG00000080298	RFX3	protein_coding	11169	1.57965	1.13864	1.03568	0.962007	1.15533	1.24174	0.185721	0.144433	0.190619	0.104656	0.131454	0.361228	-0.127533	0.425376	0.691681	0.100806	0.568179	0.802773	-0.228339	0.339871	0.720138
ENSG00000080345	RIF1	protein_coding	18166	16.5001	15.2225	14.6727	9.98252	9.3271	8.51274	0.910757	0.887917	1.23967	0.673675	0.931486	1.14625	-0.0526615	0.509107	0.751581	-0.128083	0.151299	0.415472	0.0754215	0.52563	0.839819
ENSG00000080371	RAB21	protein_coding	16036	4.65859	4.79984	6.15778	12.2718	11.9282	13.1927	0.22674	0.132167	0.298696	0.67367	0.457707	1.12116	0.359768	4.08888e-06	0.000185306	0.146549	0.0384556	0.213514	0.21322	0.0290122	0.25227
ENSG00000080503	SMARCA2	protein_coding	17300	2.96937	2.49778	2.26754	2.51056	2.42132	2.03038	0.237832	0.143211	0.118981	0.19536	0.147626	0.137915	-0.139901	0.0938661	0.311492	-0.250514	0.0091194	0.105644	0.110613	0.36796	0.741278
ENSG00000080546	SESN1	protein_coding	5121	1.32429	1.36013	1.49285	3.62258	3.94699	4.93265	0.103188	0.248544	0.0670237	0.788432	0.288355	1.13779	0.135201	0.427911	0.693609	0.314548	0.0619868	0.267573	-0.179347	0.448762	0.795094
ENSG00000080603	SRCAP	protein_coding	13674	0.932269	0.91276	0.781409	1.92119	1.56776	1.4394	0.123587	0.173889	0.168799	0.407176	0.12665	0.232962	-0.222644	0.187417	0.454218	-0.115701	0.504383	0.755778	-0.106943	0.656272	0.904411
ENSG00000080608	PUM3	protein_coding	2707	23.0425	27.0624	30.9043	21.7992	21.8765	22.899	0.935639	1.188	0.656846	2.3997	0.825912	1.56591	0.191342	0.0118552	0.0889305	0.0682203	0.399193	0.671231	0.123121	0.258792	0.651684
ENSG00000080644	CHRNA3	protein_coding	4765	0.154525	0.163716	0.149736	0.0257249	0.0181921	0.0255582	0.0665689	0.0852282	0.0457915	0.0324003	0.0229849	0.0511165	-0.153788	0.787392	0.916029	0.826958	0.484025	0.740922	-0.980746	0.454533	0.797863
ENSG00000080802	CNOT4	protein_coding	6999	2.45155	2.43453	2.59022	5.14458	4.59085	4.97175	0.314074	0.170996	0.283017	0.162711	0.208293	0.193035	0.0901004	0.364891	0.640352	0.112362	0.278537	0.565567	-0.0222617	0.875902	0.991413
ENSG00000080815	PSEN1	protein_coding	9947	5.31544	5.27155	5.43827	6.0417	6.19856	6.09861	0.274344	0.211091	0.232138	0.501494	0.279333	0.562599	0.0453907	0.548908	0.781911	-0.018832	0.819067	0.936729	0.0642227	0.566272	0.860267
ENSG00000080819	CPOX	protein_coding	3666	5.12532	5.88362	6.35539	16.0907	15.6684	16.1405	0.86035	0.34029	0.525908	2.07601	1.6083	1.98546	0.109441	0.343227	0.618574	0.0466047	0.68908	0.87301	0.0628364	0.700499	0.924218
ENSG00000080822	CLDND1	protein_coding	5217	4.29243	4.66014	5.35435	9.88199	10.8268	10.9356	0.572438	0.314725	0.138508	1.89979	0.606244	0.844256	0.198834	0.072159	0.267918	0.0153394	0.890361	0.969411	0.183495	0.240837	0.636779
ENSG00000080823	MOK	protein_coding	11009	0.427097	0.42279	0.302931	0.0756389	0.0562133	0.0858153	0.0547308	0.0783979	0.0846533	0.0497283	0.0193416	0.0151149	-0.486916	0.062894	0.246037	0.593556	0.181158	0.454913	-1.08047	0.0397487	0.293208
ENSG00000080824	HSP90AA1	protein_coding	5248	742.508	767.361	792.235	600.919	588.858	665.777	19.582	63.5718	55.6859	57.3192	35.3561	53.1449	0.0460213	0.500065	0.745288	0.177237	0.0215709	0.161571	-0.131216	0.196541	0.582305
ENSG00000080839	RBL1	protein_coding	5954	19.3927	17.948	17.7959	13.545	12.327	13.1452	1.31481	1.38857	1.04647	1.0033	0.973226	2.45204	-0.0121194	0.896192	0.966952	0.0996785	0.340573	0.623939	-0.111798	0.424515	0.782433
ENSG00000080845	DLGAP4	protein_coding	8789	1.44635	1.68009	1.71371	1.69203	1.66748	1.6632	0.108902	0.130934	0.109264	0.289279	0.122958	0.0603052	0.0307182	0.787138	0.916019	0.000234602	0.99852	1	0.0304836	0.858401	0.987343
ENSG00000080854	IGSF9B	protein_coding	5753	0.07397	0.137973	0.115202	0.181779	0.121289	0.17316	0.0260968	0.0258013	0.0352964	0.0279426	0.00122067	0.131756	-0.268529	0.564175	0.792864	0.523143	0.316783	0.601504	-0.791673	0.260274	0.652839
ENSG00000080947	CROCCP3	transcribed_unprocessed_pseudogene	6813	0.294073	0.166728	0.142818	0.2468	0.224542	0.158797	0.107166	0.0699543	0.0456363	0.137582	0.0919746	0.0464273	-0.192303	0.649876	0.847048	-0.490296	0.29388	0.581175	0.297993	0.636251	0.895399
ENSG00000080986	NDC80	protein_coding	3600	24.0657	20.0118	18.2985	41.5043	42.4492	41.1448	1.45599	0.444388	0.270341	5.07843	0.988133	3.43861	-0.129444	0.087545	0.299686	-0.0461241	0.554378	0.793566	-0.0833196	0.439999	0.79168
ENSG00000081014	AP4E1	protein_coding	7359	9.55576	9.51679	9.54116	4.55305	4.6011	4.73823	0.575802	0.643174	0.4199	0.498877	0.225133	0.393275	0.00385402	0.961005	0.994639	0.0489458	0.595848	0.819075	-0.0450918	0.710121	0.927897
ENSG00000081019	RSBN1	protein_coding	6819	8.04147	7.14793	6.81164	8.06066	7.21896	7.3058	0.567654	0.616402	0.556655	0.758913	0.0860157	0.235128	-0.0700882	0.392569	0.663903	0.0182375	0.838715	0.944402	-0.0883257	0.467783	0.807382
ENSG00000081026	MAGI3	protein_coding	8180	0.472171	0.467022	0.381444	0.0537708	0.0344925	0.0121118	0.0534182	0.101498	0.0669151	0.0299875	0.0164371	0.0242236	-0.290758	0.309102	0.586232	-1.63774	0.0689871	0.283607	1.34698	0.150267	0.523007
ENSG00000081052	COL4A4	protein_coding	9895	0.0351213	0.0230902	0.0285776	0.691364	0.699364	0.561125	0.0237431	0.00829218	0.0229809	0.0737829	0.0865212	0.167404	0.309747	0.634563	0.838317	-0.307424	0.319455	0.603981	0.617171	0.398315	0.76454
ENSG00000081059	TCF7	protein_coding	10063	1.44431	1.20258	1.43641	1.41389	1.03817	1.46938	0.0881138	0.0735832	0.185162	0.238929	0.115599	0.201534	0.255877	0.0554187	0.229193	0.501296	0.00168687	0.0432604	-0.245419	0.214489	0.6064
ENSG00000081087	OSTM1	protein_coding	5325	2.38724	2.61261	3.0607	8.0048	7.93944	8.49275	0.290247	0.102487	0.343484	0.422504	1.0259	0.547245	0.228502	0.0364023	0.178105	0.0960735	0.361957	0.640695	0.132428	0.374622	0.74719
ENSG00000081154	PCNP	protein_coding	3102	50.3369	51.5936	54.6743	85.6325	84.6483	98.5211	3.61464	4.414	3.55851	12.385	8.61235	10.6792	0.0841116	0.348793	0.624127	0.220715	0.027216	0.179368	-0.136604	0.300347	0.689052
ENSG00000081177	EXD2	protein_coding	6263	0.0835511	0.13166	0.166754	0.857946	0.768313	1.11984	0.0228902	0.0646928	0.0934759	0.392079	0.121301	0.202149	0.285382	0.488661	0.738293	0.53924	0.0933738	0.329598	-0.253858	0.628355	0.890834
ENSG00000081181	ARG2	protein_coding	2418	1.48532	1.17638	1.10358	3.69983	3.10879	4.16449	0.384124	0.204568	0.353904	1.30432	0.350865	0.755517	-0.0808799	0.751607	0.900056	0.436344	0.0723321	0.290208	-0.517224	0.14412	0.514716
ENSG00000081189	MEF2C	protein_coding	11755	0.87216	1.43064	3.20745	3.01099	3.85569	3.87644	0.108333	0.146769	0.443139	0.409285	0.313338	0.681628	1.16723	1.91064e-10	3.18238e-08	0.0124358	0.923823	0.983554	1.15479	3.66946e-07	6.47788e-05
ENSG00000081237	PTPRC	protein_coding	8371	30.3327	40.9876	40.5303	122.093	138.282	130.51	1.3856	5.38145	4.47539	10.4637	1.55547	10.4746	-0.0158417	0.844055	0.942655	-0.0832537	0.336783	0.620213	0.067412	0.568372	0.861458
ENSG00000081307	UBA5	protein_coding	6827	7.50085	7.8481	8.64593	8.56792	8.92795	9.27649	0.43535	0.493199	0.596619	0.78984	0.876667	0.926142	0.140692	0.103426	0.32967	0.0613866	0.507782	0.757433	0.0793058	0.527374	0.839906
ENSG00000081320	STK17B	protein_coding	6580	10.8187	13.0835	15.1004	8.64305	8.80961	9.30507	1.13707	1.09041	1.39844	1.1989	0.393967	0.84396	0.207639	0.0279513	0.152537	0.0811149	0.430301	0.697058	0.126525	0.357569	0.733027
ENSG00000081377	CDC14B	protein_coding	10462	1.14041	1.39178	1.76399	2.38525	2.09843	2.11245	0.127689	0.247421	0.394646	0.20967	0.351997	0.124075	0.346007	0.01918	0.121583	0.0145825	0.923559	0.983478	0.331424	0.116944	0.47631
ENSG00000081386	ZNF510	protein_coding	5921	12.0593	11.016	9.68123	5.08006	4.38961	4.83995	0.67125	0.799894	0.60055	1.05334	0.414362	0.359314	-0.186578	0.0665457	0.254419	0.145689	0.22134	0.501633	-0.332266	0.037203	0.283807
ENSG00000081665	ZNF506	protein_coding	8414	2.17484	1.95837	1.87863	3.42986	2.84554	2.99511	0.120831	0.193499	0.180774	0.419359	0.325611	0.663199	-0.0557025	0.668663	0.856823	0.0887646	0.521405	0.768451	-0.144467	0.448087	0.794441
ENSG00000081692	JMJD4	protein_coding	4315	2.16164	2.38653	2.32361	1.83277	1.81083	1.53785	0.290326	0.273129	0.148307	0.109842	0.122848	0.0878623	-0.0374913	0.768465	0.907509	-0.241799	0.1167	0.367215	0.204308	0.305245	0.692184
ENSG00000081721	DUSP12	protein_coding	1762	20.5323	24.0854	26.712	22.5289	25.0904	23.6452	1.81168	1.72117	1.24138	1.19969	1.34871	2.77334	0.149795	0.0872427	0.298988	-0.0873017	0.35942	0.638735	0.237096	0.0703694	0.386662
ENSG00000081760	AACS	protein_coding	16094	3.98761	3.51742	3.01828	3.57624	4.7472	3.83416	0.143581	0.22865	0.115579	0.31269	0.425514	0.699351	-0.221326	0.022649	0.134582	-0.310379	0.00391817	0.0679061	0.0890538	0.516516	0.833951
ENSG00000081791	KIAA0141	protein_coding	6047	8.84354	9.91729	10.1638	13.2277	14.9227	13.5893	0.847668	0.473525	0.589985	0.954027	0.219672	0.64494	0.0359147	0.624705	0.833342	-0.134636	0.0947642	0.332266	0.170551	0.120285	0.480586
ENSG00000081870	HSPB11	protein_coding	3236	5.53382	4.78742	5.63196	9.39502	9.10439	9.33175	0.816093	0.737611	0.630788	1.07602	0.630788	0.612828	0.240973	0.056577	0.231792	0.0395253	0.757795	0.909404	0.201448	0.260353	0.652839
ENSG00000081913	PHLPP1	protein_coding	9142	3.78674	3.69995	3.85716	1.99333	1.79208	2.03648	0.189466	0.246726	0.223712	0.072156	0.113044	0.152831	0.0591549	0.47897	0.73193	0.181883	0.0764228	0.298377	-0.122728	0.348494	0.725867
ENSG00000081923	ATP8B1	protein_coding	6652	0.404778	0.298027	0.509789	0.327542	0.299573	0.243647	0.285063	0.0368176	0.0606577	0.0695344	0.0238642	0.0346777	0.771923	0.0234986	0.137372	-0.274574	0.493734	0.748418	1.0465	0.0493411	0.326688
ENSG00000082014	SMARCD3	protein_coding	5198	1.78152	1.64187	1.42676	0.34923	0.435073	0.470618	0.332015	0.12113	0.112148	0.128851	0.0348957	0.115344	-0.199332	0.261911	0.540026	0.0937623	0.715325	0.887478	-0.293094	0.350513	0.727467
ENSG00000082068	WDR70	protein_coding	7039	5.62292	5.16876	5.62477	4.79378	4.8453	5.61541	0.514932	0.26538	0.501448	0.844314	0.13459	0.518231	0.12338	0.222873	0.497739	0.213381	0.0622208	0.267573	-0.0900014	0.54777	0.848814
ENSG00000082074	FYB	protein_coding	6100	0.0668848	0.0511593	0.074062	0.449163	0.388775	0.262476	0.0351054	0.0255087	0.0236022	0.123416	0.0635117	0.0582506	0.526057	0.268757	0.546734	-0.549234	0.140096	0.398677	1.07529	0.0795242	0.404053
ENSG00000082146	STRADB	protein_coding	3242	7.13351	7.00801	6.99168	5.33014	5.89276	7.22749	0.813093	0.838617	0.7205	1.04232	0.539827	1.10721	-0.000223462	0.998632	1	0.298719	0.0474384	0.2353	-0.298942	0.132486	0.500226
ENSG00000082153	BZW1	protein_coding	8085	47.3483	51.9269	56.7953	21.9332	22.2664	24.9152	1.65075	4.81553	5.88424	3.31101	1.21961	1.45745	0.129616	0.121291	0.358897	0.16284	0.0810843	0.307958	-0.0332244	0.785966	0.9597
ENSG00000082196	C1QTNF3	protein_coding	3576	0.668851	0.458844	0.314524	0.304314	0.201601	0.269515	0.283567	0.129346	0.0727028	0.111604	0.162695	0.107796	-0.528214	0.185246	0.450877	0.48212	0.342292	0.625428	-1.01033	0.121633	0.482286
ENSG00000082212	ME2	protein_coding	9363	16.9209	17.1392	17.5582	11.9474	13.2157	12.9025	1.23991	0.797074	1.12381	1.45331	0.212583	1.76416	0.0349281	0.668917	0.856859	-0.0311323	0.729585	0.894787	0.0660604	0.587345	0.870298
ENSG00000082213	C5orf22	protein_coding	4172	11.62	10.9267	11.4452	10.5126	9.43085	11.7778	0.995889	1.29209	0.98621	1.76197	0.488812	1.45112	0.0688086	0.515951	0.758003	0.321354	0.00975743	0.108767	-0.252545	0.116738	0.475917
ENSG00000082258	CCNT2	protein_coding	9081	8.43956	7.67299	6.93898	3.55659	3.40115	3.46269	0.478037	0.538953	0.840543	0.173411	0.331854	0.388442	-0.143555	0.109329	0.339712	0.0304558	0.768313	0.914386	-0.174011	0.205505	0.594401
ENSG00000082269	FAM135A	protein_coding	10589	2.22298	2.32573	2.23161	4.40642	4.5472	4.83111	0.370206	0.333491	0.240222	0.448839	0.115896	0.283174	-0.0608207	0.590543	0.811442	0.0856907	0.466158	0.727142	-0.146511	0.370598	0.743092
ENSG00000082293	COL19A1	protein_coding	8511	0.0825846	0.0554304	0.0534672	2.93106	2.33758	1.95948	0.032705	0.0292942	0.0249844	0.213878	0.244062	0.387063	-0.0806984	0.842743	0.942437	-0.240827	0.175628	0.44796	0.160128	0.724954	0.936069
ENSG00000082438	COBLL1	protein_coding	17178	1.17034	0.98891	0.750451	7.58469	8.1679	8.73773	0.182124	0.152818	0.072583	0.927168	0.160713	0.842736	-0.401931	0.00203581	0.0264847	0.0979189	0.361502	0.640336	-0.49985	0.00378747	0.0802522
ENSG00000082458	DLG3	protein_coding	7844	3.13266	2.16062	2.0024	3.30201	3.71783	4.07932	0.262301	0.294602	0.26667	0.327835	0.0438558	0.707129	-0.108347	0.375446	0.649782	0.128737	0.312822	0.599093	-0.237083	0.182812	0.567821
ENSG00000082497	SERTAD4	protein_coding	5467	0.285258	0.189309	0.0973601	0.00977656	0	0.00742547	0.054366	0.0998521	0.0487886	0.0195531	0	0.0148509	-0.925132	0.0782143	0.281053	2.78726	0.130408	0.386531	-3.71239	0.07151	0.389325
ENSG00000082512	TRAF5	protein_coding	9022	0.893854	1.28645	1.20957	2.11173	1.65236	1.62562	0.18678	0.0777935	0.0706949	0.615112	0.555281	0.317001	-0.0857972	0.647414	0.846028	-0.00814659	0.96787	1	-0.0776506	0.77822	0.957547
ENSG00000082515	MRPL22	protein_coding	5267	4.7634	4.83674	6.05396	6.46368	6.25307	7.16098	0.375245	0.186057	0.101118	0.210175	0.515968	0.625441	0.32421	0.000521313	0.00937746	0.201531	0.0339473	0.199403	0.122679	0.326505	0.710273
ENSG00000082516	GEMIN5	protein_coding	5637	24.3031	28.8233	30.0126	26.1	24.4659	25.2311	2.17814	2.83411	3.57231	1.94322	0.530129	1.39004	0.057879	0.474632	0.728937	0.0458852	0.604979	0.823378	0.0119938	0.920172	0.999922
ENSG00000082641	NFE2L1	protein_coding	5825	24.8286	26.9375	30.1236	33.9075	35.0371	34.8565	1.00093	1.20613	1.76068	0.722386	4.02763	2.79013	0.160898	0.0225822	0.134395	-0.00759127	0.917206	0.980718	0.16849	0.0975874	0.44474
ENSG00000082684	SEMA5B	protein_coding	6224	0.0372948	0.124105	0.0830328	0	0.00739215	0.0318363	0.0299461	0.0173251	0.0221539	0	0.0128036	0.0636726	-0.58774	0.333382	0.610175	1.79319	0.185953	0.461078	-2.38093	0.113536	0.47136
ENSG00000082701	GSK3B	protein_coding	8006	10.0863	10.5981	10.5732	16.2729	16.4647	16.5884	0.790458	1.05704	0.799041	0.37323	0.667389	1.41346	-0.00239816	0.974855	0.99908	0.0125159	0.877995	0.962991	-0.0149141	0.89361	0.995582
ENSG00000082805	ERC1	protein_coding	13484	11.4461	9.17368	8.42813	1.57876	1.52795	1.37857	0.867177	0.418942	0.780345	0.264341	0.0431789	0.166451	-0.122694	0.154625	0.411382	-0.145327	0.199582	0.477624	0.0226332	0.87161	0.990294
ENSG00000082898	XPO1	protein_coding	11708	58.0607	58.2481	58.5065	65.8435	63.1531	67.3233	3.42812	3.53566	3.70936	7.26507	3.9604	6.04065	0.00651693	0.927873	0.978706	0.0927471	0.239824	0.520597	-0.0862301	0.418898	0.779719
ENSG00000082996	RNF13	protein_coding	3635	9.33826	9.07896	7.83793	10.4035	10.9292	11.839	1.48082	0.657969	0.54573	1.19702	0.12413	0.893536	-0.210914	0.0446006	0.202067	0.113173	0.305394	0.592534	-0.324087	0.0365063	0.281769
ENSG00000083093	PALB2	protein_coding	4747	10.5361	10.5394	11.521	10.6815	10.7988	11.5065	0.316665	0.37532	0.66352	0.20909	0.983833	1.24741	0.12871	0.102125	0.327448	0.0973715	0.255939	0.541472	0.0313385	0.7843	0.9597
ENSG00000083097	DOPEY1	protein_coding	10045	2.80104	2.47642	2.15197	9.83787	9.34553	9.22639	0.144126	0.25478	0.198261	0.887581	0.802014	0.825736	-0.201347	0.0398921	0.18812	-0.0156167	0.866286	0.95748	-0.18573	0.167723	0.547202
ENSG00000083099	LYRM2	protein_coding	8679	3.90117	3.64795	3.89433	6.84291	7.13907	7.8419	0.222806	0.472905	0.213041	0.905311	0.374248	1.21203	0.0928787	0.383233	0.655864	0.133793	0.233074	0.513379	-0.040914	0.78954	0.96083
ENSG00000083123	BCKDHB	protein_coding	4071	4.96444	4.41546	4.78371	7.23699	6.74387	7.86211	0.259997	0.634143	0.61111	0.751439	0.215259	0.347249	0.119425	0.27625	0.555427	0.221495	0.0620131	0.267573	-0.102069	0.520278	0.837184
ENSG00000083168	KAT6A	protein_coding	11852	10.1904	9.78721	8.88017	7.58835	7.13396	6.77357	0.57538	0.302639	0.416656	0.398864	0.200657	0.735933	-0.140477	0.0471335	0.208761	-0.0736619	0.336684	0.620182	-0.0668151	0.515581	0.833663
ENSG00000083223	ZCCHC6	protein_coding	6707	11.9094	9.3177	8.69842	15.02	13.0309	12.8984	1.29809	0.406763	1.11048	0.6461	1.22991	1.04012	-0.0995152	0.259337	0.536868	-0.0127508	0.891788	0.969973	-0.0867644	0.499882	0.82653
ENSG00000083290	ULK2	protein_coding	9843	0.409309	0.326621	0.4004	2.44849	2.19074	2.36159	0.0685323	0.0493492	0.0505632	0.197314	0.162942	0.138898	0.28169	0.0774275	0.278811	0.109913	0.39549	0.667815	0.171777	0.395904	0.762888
ENSG00000083312	TNPO1	protein_coding	11977	29.3105	30.5528	28.8774	41.7752	40.213	42.4436	0.925051	2.5762	1.84658	3.83692	1.58966	4.61001	-0.0811032	0.270417	0.548923	0.0786873	0.321401	0.605746	-0.15979	0.143403	0.514207
ENSG00000083444	PLOD1	protein_coding	5320	4.01371	4.02083	4.5582	12.9213	14.0849	14.3826	0.351207	0.850785	0.0896966	0.674876	2.22115	1.81216	0.174891	0.152857	0.408283	0.034598	0.773184	0.916284	0.140293	0.411067	0.774352
ENSG00000083454	P2RX5	protein_coding	4190	5.0714	4.20575	4.14838	23.4361	27.4892	24.0045	0.504619	0.350086	0.410743	1.2985	2.26677	1.12288	-0.0240678	0.793582	0.918375	-0.194513	0.0295474	0.187772	0.170445	0.18234	0.567388
ENSG00000083457	ITGAE	protein_coding	6657	3.05218	2.55012	2.59199	8.4562	8.68439	8.93626	0.263247	0.35435	0.101627	0.843195	0.550496	1.13903	0.0219392	0.83915	0.94015	0.0432126	0.684209	0.870353	-0.0212734	0.888331	0.993765
ENSG00000083520	DIS3	protein_coding	10835	23.6657	24.1979	23.1772	8.34577	8.43633	9.35255	0.819357	2.3936	1.72382	0.616945	0.809496	0.886568	-0.061918	0.418124	0.686134	0.153078	0.083871	0.312857	-0.214996	0.0691605	0.38335
ENSG00000083535	PIBF1	protein_coding	4253	7.77573	7.40963	7.27067	3.32838	2.51906	4.03545	0.259688	0.401971	0.490756	0.740816	0.096192	0.782114	-0.0274114	0.810259	0.926728	0.675434	3.9723e-05	0.00467499	-0.702846	0.000498316	0.018317
ENSG00000083544	TDRD3	protein_coding	6814	5.42853	5.26862	5.77144	2.8394	2.5546	3.06238	0.73744	0.464685	0.0897894	0.348682	0.247386	0.615445	0.133093	0.250645	0.527871	0.278351	0.0489117	0.238196	-0.145258	0.417415	0.779058
ENSG00000083635	NUFIP1	protein_coding	3492	14.9825	15.8201	18.9276	5.30219	5.10645	6.07126	0.675977	1.37186	1.08898	0.227077	0.692715	1.17379	0.257534	0.0114755	0.0872417	0.258962	0.0369765	0.209062	-0.00142727	0.992146	0.999922
ENSG00000083642	PDS5B	protein_coding	13212	12.721	11.5411	10.3061	6.42427	5.87795	5.40652	0.364475	0.695952	0.613215	0.345851	0.124522	0.722064	-0.162772	0.0294955	0.156897	-0.118365	0.152333	0.416695	-0.0444065	0.682934	0.917601
ENSG00000083720	OXCT1	protein_coding	4194	13.8612	13.7673	14.9616	0.29278	0.339505	0.346918	0.550504	0.551128	0.99936	0.131257	0.0654208	0.128803	0.120514	0.239076	0.515868	0.0909485	0.7325	0.896479	0.0295658	0.925337	0.999922
ENSG00000083750	RRAGB	protein_coding	2725	2.62458	2.99055	2.93157	3.75416	3.8043	4.5386	0.357767	0.397797	0.279362	0.63427	0.37927	0.39913	-0.0335211	0.817375	0.930193	0.2522	0.112283	0.36139	-0.285721	0.185387	0.570682
ENSG00000083799	CYLD	protein_coding	12954	2.36156	2.63867	4.33955	7.14313	6.54949	6.42059	0.18681	0.21279	0.568459	0.630248	0.810814	0.784018	0.719076	5.18461e-08	4.34877e-06	-0.0228929	0.828334	0.940505	0.741969	1.54983e-05	0.00135227
ENSG00000083807	SLC27A5	protein_coding	8025	0.637184	0.608727	0.649553	0.709226	0.865578	0.977761	0.0621759	0.213671	0.130205	0.154634	0.132181	0.185277	0.086727	0.684219	0.864753	0.161399	0.478532	0.73615	-0.0746724	0.810443	0.967517
ENSG00000083812	ZNF324	protein_coding	5664	1.87726	2.14846	2.67988	3.17778	3.44407	3.81255	0.165787	0.211933	0.265427	0.425548	0.463875	0.490587	0.315902	0.0164491	0.109339	0.148059	0.270582	0.556687	0.167842	0.361023	0.735736
ENSG00000083814	ZNF671	protein_coding	3532	2.02408	1.90796	1.72091	2.91989	2.55873	2.19871	0.338271	0.244091	0.264273	0.258481	0.227606	0.247318	-0.138754	0.37179	0.646179	-0.215662	0.201655	0.47989	0.0769078	0.735465	0.939729
ENSG00000083817	ZNF416	protein_coding	2561	2.90396	2.77708	3.04985	3.19198	3.19413	2.55742	0.477022	0.274707	0.25181	0.384781	0.405677	0.183694	0.131213	0.371466	0.645928	-0.331882	0.0513838	0.243708	0.463095	0.0423404	0.302642
ENSG00000083828	ZNF586	protein_coding	3261	3.4118	3.12939	3.30155	5.12496	4.37283	4.48653	0.264155	0.442177	0.124679	0.284343	0.669855	0.665938	0.0808176	0.529283	0.767697	0.0470719	0.731843	0.896238	0.0337457	0.857255	0.987319
ENSG00000083838	ZNF446	protein_coding	4923	0.530789	0.559207	0.456037	0.758208	0.741927	0.741732	0.189895	0.0611633	0.119047	0.179871	0.0388445	0.205895	-0.284309	0.289597	0.567586	-0.0304228	0.914192	0.979067	-0.253886	0.514683	0.833663
ENSG00000083844	ZNF264	protein_coding	12532	1.40454	1.42718	1.36284	2.67403	2.77511	2.45236	0.0204669	0.334117	0.185956	0.110746	0.200799	0.456126	-0.0702832	0.607025	0.82277	-0.17166	0.230746	0.511166	0.101376	0.607074	0.879447
ENSG00000083845	RPS5	protein_coding	3617	132.609	142.393	157.814	202.068	251.204	249.692	10.2364	4.54792	4.85511	11.4743	13.4055	26.3988	0.148175	0.0295002	0.156897	-0.00918079	0.896306	0.971433	0.157355	0.108881	0.463007
ENSG00000083896	YTHDC1	protein_coding	7032	20.3856	19.271	18.888	11.3146	12.6252	11.9788	0.627226	1.28914	0.727476	0.822992	0.36293	1.72532	-0.0294016	0.692382	0.869917	-0.0796264	0.341145	0.624458	0.0502248	0.652611	0.902656
ENSG00000083937	CHMP2B	protein_coding	3106	7.99605	9.21818	11.1699	23.2752	23.1198	26.1506	0.693984	0.946425	0.751396	3.05822	0.780109	3.78547	0.280258	0.010159	0.0806571	0.179691	0.0985771	0.338138	0.100566	0.497636	0.825638
ENSG00000084070	SMAP2	protein_coding	3631	13.9422	15.4603	17.1612	34.6783	40.1705	37.3572	1.14075	0.48209	0.466889	3.30306	2.82515	1.27935	0.150115	0.0437764	0.199464	-0.105531	0.167032	0.437826	0.255646	0.019014	0.205627
ENSG00000084072	PPIE	protein_coding	8071	4.77498	4.43109	5.18196	10.7849	10.8162	12.5135	0.26372	0.265557	0.421172	1.00019	0.0884994	0.254941	0.228491	0.00516525	0.05117	0.210652	0.0118054	0.121347	0.0178393	0.870818	0.990294
ENSG00000084073	ZMPSTE24	protein_coding	3572	17.8545	20.2665	22.816	30.7536	30.9211	35.2264	1.44534	1.87113	1.6019	3.17678	1.2842	4.0602	0.171531	0.0538148	0.225259	0.189205	0.0479631	0.235993	-0.0176747	0.888731	0.993824
ENSG00000084090	STARD7	protein_coding	4414	139.002	139.289	141.971	105.505	106.214	117.087	4.14461	4.17146	6.36463	10.6072	1.30067	7.85063	0.0274685	0.646941	0.845823	0.141033	0.0371179	0.209488	-0.113564	0.205283	0.593978
ENSG00000084092	NOA1	protein_coding	3415	14.6392	13.9735	13.3303	13.7508	15.3892	15.4216	0.685465	0.739528	0.913527	1.41581	1.41594	1.38806	-0.0676056	0.426354	0.692215	0.00247673	0.978617	1	-0.0700824	0.576841	0.865376
ENSG00000084093	REST	protein_coding	7955	9.00108	9.72793	8.49915	11.0495	10.6431	10.3082	0.475416	0.731969	0.276535	1.15114	0.589658	1.40385	-0.194737	0.0255326	0.144028	-0.0424446	0.641035	0.845186	-0.152292	0.22347	0.617154
ENSG00000084110	HAL	protein_coding	5146	0.0609554	0.105185	0.0312921	0.243919	0.296794	0.128163	0.041556	0.0647284	0.0257584	0.0821406	0.127024	0.106031	-1.63415	0.0418308	0.193385	-1.28166	0.0639159	0.271853	-0.352493	0.718015	0.932418
ENSG00000084112	SSH1	protein_coding	14537	4.78268	4.3692	3.75885	5.38617	5.07543	4.32804	0.204796	0.351632	0.241842	0.242495	0.478071	0.497978	-0.217779	0.011177	0.0859186	-0.226916	0.0146088	0.135652	0.00913688	0.939403	0.999922
ENSG00000084207	GSTP1	protein_coding	1915	203.898	201.663	210.043	0.260908	0.253142	1.47092	10.2313	2.21509	7.00329	0.337712	0.169612	1.27465	0.0586172	0.685631	0.865255	2.54366	7.96517e-05	0.00737361	-2.48504	0.000170701	0.00835995
ENSG00000084234	APLP2	protein_coding	7451	15.1901	20.6305	20.9772	28.2689	33.1001	36.9001	0.275617	0.478178	0.537683	1.17631	0.87592	0.788138	0.0238797	0.636132	0.839878	0.156864	0.00656615	0.0903209	-0.132985	0.0796275	0.404053
ENSG00000084444	FAM234B	protein_coding	6807	2.02091	2.09601	1.96141	1.44754	1.36508	1.28998	0.269738	0.115936	0.177579	0.290577	0.0309705	0.197667	-0.0926119	0.488263	0.738034	-0.0715777	0.652501	0.851828	-0.0210341	0.919233	0.999922
ENSG00000084453	SLCO1A2	protein_coding	11520	0	0	0	2.18307	1.7695	1.70962	0	0	0	0.221975	0.200291	0.120594	0	1	1	-0.042836	0.876871	0.962453	0.042836	0.999708	0.999922
ENSG00000084463	WBP11	protein_coding	5315	24.4215	25.4634	27.3741	24.6204	26.0632	26.4028	1.22443	0.738547	0.747278	1.31645	0.910571	1.2877	0.104871	0.0765937	0.277198	0.0191132	0.761671	0.911619	0.0857581	0.31901	0.705904
ENSG00000084623	EIF3I	protein_coding	1725	103.532	117.716	134.956	148.651	170.151	183.31	4.90835	5.14834	2.61513	10.7744	3.48002	12.6597	0.196971	0.00222928	0.0283696	0.107709	0.100804	0.341094	0.0892619	0.31081	0.696881
ENSG00000084628	NKAIN1	protein_coding	2987	0.153842	0.246744	0.0933426	0.0223662	0.0156065	0.0799277	0.0911081	0.165484	0.0674752	0.0268392	0.0270312	0.126242	-1.37072	0.0641686	0.249733	2.16761	0.124659	0.3795	-3.53833	0.0297877	0.255034
ENSG00000084652	TXLNA	protein_coding	5103	19.0523	18.9025	21.7744	21.1894	21.3125	16.9074	0.993937	1.71386	0.411529	1.59392	1.13005	0.70823	0.203896	0.00527549	0.0519572	-0.335835	8.93955e-05	0.00799633	0.53973	8.24004e-06	0.000834002
ENSG00000084674	APOB	protein_coding	14828	0.5575	0.396235	0.266345	0	0	0	0.0253741	0.0531528	0.0160461	0	0	0	-0.572499	0.00614609	0.0576699	0	1	1	-0.572499	0.999489	0.999922
ENSG00000084676	NCOA1	protein_coding	8633	9.7497	13.1664	15.5574	10.6622	10.428	10.1501	0.452346	0.494985	0.943437	0.538288	0.270899	1.06708	0.240875	0.00124426	0.0185191	-0.0353019	0.641606	0.845465	0.276177	0.0103293	0.146424
ENSG00000084693	AGBL5	protein_coding	5283	10.1034	8.68779	7.9597	5.44997	5.85548	6.66697	0.922376	0.704966	0.533813	0.540282	0.521872	0.710878	-0.12535	0.181847	0.446371	0.189978	0.077969	0.301137	-0.315328	0.0303402	0.256833
ENSG00000084710	EFR3B	protein_coding	10591	0.0784181	0.107564	0.0642941	0.121659	0.130602	0.092447	0.0106531	0.0446139	0.039546	0.0320304	0.0422114	0.0209072	-0.713009	0.0921447	0.308611	-0.465348	0.302645	0.589525	-0.247661	0.684183	0.918171
ENSG00000084731	KIF3C	protein_coding	6403	2.00451	1.6	1.15289	1.04613	1.24742	0.837263	0.128854	0.0990932	0.143264	0.181668	0.117487	0.237548	-0.467078	0.00475654	0.0486615	-0.566629	0.00387603	0.0674838	0.0995511	0.677997	0.915753
ENSG00000084733	RAB10	protein_coding	3631	49.9031	50.1935	55.7596	57.0956	59.5363	64.1176	5.1244	1.37905	0.82322	5.62062	1.69479	3.29472	0.151695	0.0307823	0.16082	0.10721	0.150365	0.413933	0.0444851	0.655292	0.90399
ENSG00000084754	HADHA	protein_coding	3811	123.836	133.22	139.205	80.4978	86.7534	88.0546	4.45236	3.59069	3.78793	6.162	5.26371	5.55995	0.0634288	0.275688	0.554812	0.0219136	0.727954	0.893797	0.0415152	0.627104	0.89043
ENSG00000084764	MAPRE3	protein_coding	3459	0.225455	0.323559	0.246201	1.10001	0.955971	0.953625	0.0886236	0.140616	0.0963056	0.38597	0.229639	0.115581	-0.346133	0.356341	0.631953	-0.00436976	0.989373	1	-0.341763	0.492346	0.822402
ENSG00000084774	CAD	protein_coding	8422	37.253	34.9908	27.8151	52.5563	50.9018	42.9074	2.34038	2.33698	2.59557	3.63899	0.873235	5.30595	-0.330907	0.000133557	0.00328101	-0.245251	0.00507292	0.078755	-0.0856557	0.446574	0.793735
ENSG00000085063	CD59	protein_coding	4942	1.39521	2.48742	3.15316	4.94148	6.20114	6.041	0.170275	0.233668	0.281254	0.888303	0.508857	0.825171	0.342373	0.0112822	0.0862202	-0.0330517	0.799995	0.93062	0.375425	0.0466328	0.317701
ENSG00000085117	CD82	protein_coding	4054	0.64426	2.31664	5.22681	14.7445	21.6436	19.0709	0.0585026	0.385506	0.266664	1.40055	1.04183	1.10962	1.17117	1.46145e-12	4.26687e-10	-0.184651	0.0570963	0.25658	1.35582	6.37979e-11	4.8429e-08
ENSG00000085185	BCORL1	protein_coding	7996	2.24331	1.97592	1.74017	1.5419	1.98732	1.31296	0.490032	0.422518	0.230481	0.148222	0.147757	0.260691	-0.182932	0.248044	0.525511	-0.584044	0.00247154	0.0533753	0.401112	0.0991189	0.447464
ENSG00000085224	ATRX	protein_coding	19302	11.8831	10.4336	9.81554	9.59032	8.94605	8.2355	0.715699	0.346028	0.923745	0.54832	0.111844	0.675149	-0.0875246	0.202584	0.474555	-0.117261	0.121173	0.373769	0.0297359	0.767476	0.95284
ENSG00000085231	AK6	protein_coding	2162	14.9714	18.1656	23.2549	25.4541	24.5099	28.7123	1.57862	1.85942	1.12062	2.81022	3.06658	3.14201	0.357719	0.00106205	0.0163696	0.231676	0.038331	0.213165	0.126043	0.392197	0.761229
ENSG00000085274	MYNN	protein_coding	5730	4.0228	4.39496	4.32644	5.87147	5.30154	4.88904	0.298027	0.822076	0.193932	1.00881	0.156937	0.524232	-0.018583	0.875993	0.956621	-0.113699	0.384613	0.659944	0.0951162	0.59044	0.87216
ENSG00000085276	MECOM	protein_coding	9103	0.0920611	0.0608281	0.0546662	0.00926049	0.00512101	0.00948558	0.0371733	0.0197659	0.0489042	0.0106935	0.00886985	0.0136869	-0.0898977	0.885324	0.962132	0.823668	0.584493	0.813406	-0.913565	0.573447	0.864459
ENSG00000085365	SCAMP1	protein_coding	5106	18.0118	17.4961	16.9328	10.7998	11.5623	12.1798	1.76527	1.80108	1.09474	1.92536	1.0944	1.61487	-0.0454586	0.661545	0.853973	0.0811967	0.487926	0.743258	-0.126655	0.419426	0.779784
ENSG00000085377	PREP	protein_coding	3762	10.4584	10.8262	11.2459	21.9025	19.7025	20.3287	0.820153	0.801703	0.820984	2.59183	1.14318	2.01882	0.0562269	0.53176	0.769387	0.0484952	0.609009	0.825613	0.00773173	0.952642	0.999922
ENSG00000085382	HACE1	protein_coding	9238	0.808138	0.838611	0.845695	3.1085	2.82605	2.41006	0.0788992	0.0875962	0.150805	0.312582	0.103334	0.704226	0.0152244	0.926786	0.978611	-0.211184	0.188771	0.464492	0.226409	0.327564	0.710845
ENSG00000085415	SEH1L	protein_coding	10481	18.1997	18.9931	21.6148	19.7919	20.3996	23.1774	1.0053	0.637041	0.975872	2.46596	0.831721	1.34898	0.186661	0.00962724	0.0781608	0.185192	0.0172884	0.146011	0.00146928	0.988326	0.999922
ENSG00000085433	WDR47	protein_coding	4423	5.46391	4.52507	4.41875	4.31875	3.99258	4.61195	0.609482	0.439069	0.48539	0.709119	0.434822	0.616579	-0.0359279	0.769025	0.907557	0.199786	0.153057	0.417508	-0.235714	0.20597	0.594841
ENSG00000085449	WDFY1	protein_coding	5516	11.5262	13.5374	15.1882	7.43709	7.26147	7.03053	1.15508	1.07421	0.345941	1.66275	0.486491	0.818155	0.165769	0.118429	0.354213	-0.0452289	0.707974	0.88421	0.210998	0.191365	0.576712
ENSG00000085465	OVGP1	protein_coding	2567	1.52663	1.94225	1.83163	0.712828	0.806208	0.288892	0.108223	0.577975	0.374813	0.0693719	0.135873	0.0692682	-0.0723608	0.723714	0.88487	-1.49148	6.84078e-05	0.00649104	1.41912	0.000872714	0.0279526
ENSG00000085491	SLC25A24	protein_coding	6548	3.62135	3.18964	3.29541	5.04515	5.76322	5.46513	0.479159	0.487148	0.557878	0.276073	0.725785	0.439334	0.0526993	0.669163	0.856952	-0.0709179	0.584682	0.81355	0.123617	0.490725	0.822164
ENSG00000085511	MAP3K4	protein_coding	7522	4.71874	4.39076	3.50823	9.75241	9.46985	9.13321	0.369869	0.407473	0.4124	0.978846	0.409226	0.787511	-0.322319	0.00182013	0.0244541	-0.0498274	0.61083	0.826527	-0.272491	0.0530356	0.338124
ENSG00000085514	PILRA	protein_coding	2006	2.35709	2.14304	2.90643	0.595118	0.549415	0.444917	0.511017	0.211057	0.201696	0.213888	0.179568	0.240812	0.439172	0.05939	0.238534	-0.33544	0.379208	0.655042	0.774612	0.0868592	0.422524
ENSG00000085552	IGSF9	protein_coding	6628	0.251735	0.168738	0.112523	0.00604764	0.0310314	0.0359243	0.0560569	0.113064	0.0442104	0.0120953	0.010292	0.0334263	-0.625899	0.203572	0.475427	0.0766598	0.930523	0.986467	-0.702559	0.493741	0.823191
ENSG00000085563	ABCB1	protein_coding	5806	0.0745098	0.064803	0.00659648	132.627	120.635	119.904	0.116518	0.0617482	0.013193	12.9138	4.95715	11.1384	-3.17186	0.0120362	0.0895314	-0.00813126	0.953523	0.997259	-3.16373	0.0129202	0.16656
ENSG00000085644	ZNF213	protein_coding	6443	2.37477	2.26868	2.49711	1.11749	1.18347	1.02086	0.234052	0.455685	0.4136	0.264073	0.387994	0.213201	0.131976	0.456945	0.716238	-0.244485	0.277882	0.564841	0.376461	0.192171	0.577792
ENSG00000085662	AKR1B1	protein_coding	3660	23.318	21.4828	24.4776	38.0258	44.7842	43.6424	1.3565	0.761242	1.13583	2.21394	2.83811	1.2303	0.188992	0.00494305	0.049699	-0.0375599	0.574098	0.80642	0.226552	0.0182746	0.201484
ENSG00000085719	CPNE3	protein_coding	6745	4.53198	6.30796	6.97451	15.0292	16.3249	14.5883	0.227122	0.719123	0.211663	2.28266	0.228664	1.39988	0.147445	0.118079	0.353994	-0.159843	0.103528	0.345596	0.307288	0.0269846	0.242971
ENSG00000085721	RRN3	protein_coding	4156	23.5866	24.1369	27.9519	17.3194	18.503	20.3318	0.948362	0.434104	1.35683	1.79753	1.15001	1.61121	0.211705	0.00488067	0.0493434	0.139111	0.0830255	0.312136	0.0725944	0.491052	0.822164
ENSG00000085733	CTTN	protein_coding	6949	0.202866	0.535688	0.569009	0.0371273	0.0394419	0.0355398	0.029195	0.142127	0.0883415	0.0216136	0.0456067	0.0310669	0.0893686	0.777559	0.911128	-0.297199	0.703798	0.882143	0.386568	0.64777	0.899931
ENSG00000085760	MTIF2	protein_coding	3374	22	23.4895	23.8567	27.4717	25.9057	28.8174	1.25472	0.960705	0.605951	3.66035	1.54539	2.02964	0.0229823	0.764004	0.905771	0.154563	0.0713166	0.287748	-0.131581	0.249831	0.643962
ENSG00000085788	DDHD2	protein_coding	10686	5.02017	4.71214	4.75721	3.02236	2.64871	2.86981	0.247611	0.225969	0.164718	0.440808	0.177129	0.378087	0.0151312	0.867767	0.951713	0.118091	0.26823	0.55412	-0.10296	0.461624	0.803482
ENSG00000085832	EPS15	protein_coding	7440	5.29909	4.84011	5.50862	19.007	17.5852	19.0798	0.229343	0.333618	0.321562	1.92899	0.76184	2.56898	0.188596	0.0362502	0.177717	0.119579	0.180168	0.453541	0.0690165	0.576619	0.865362
ENSG00000085840	ORC1	protein_coding	3157	21.4739	20.8994	20.3105	39.7219	39.1751	41.5	0.535798	1.206	0.898296	1.84671	1.27323	1.75489	-0.039481	0.525904	0.765147	0.0821108	0.21704	0.497163	-0.121592	0.184744	0.570278
ENSG00000085871	MGST2	protein_coding	3182	0.841138	0.945574	1.09125	0	0	0.0127577	0.159624	0.0773361	0.294945	0	0	0.0255154	0.203507	0.467813	0.72399	2.79524	0.077289	0.30018	-2.59174	0.0936439	0.437178
ENSG00000085872	CHERP	protein_coding	6113	10.5077	11.3072	10.5335	13.1713	14.9788	13.0938	0.760434	1.2131	0.64515	3.30903	2.85317	3.13412	-0.104102	0.474138	0.728727	-0.200955	0.205177	0.484175	0.0968533	0.650497	0.901538
ENSG00000085978	ATG16L1	protein_coding	6047	4.67121	4.75824	3.83015	5.45487	5.59591	4.28959	0.525216	0.259825	0.376213	0.319956	0.665448	0.717322	-0.317194	0.00645917	0.0595766	-0.377918	0.00325587	0.061309	0.060724	0.708107	0.927198
ENSG00000085998	POMGNT1	protein_coding	6198	2.44183	2.52761	2.70923	7.39233	6.65817	7.27136	0.266035	0.238135	0.315947	0.239158	0.2378	0.30252	0.100556	0.312981	0.590123	0.127363	0.20548	0.484369	-0.0268071	0.848349	0.983638
ENSG00000085999	RAD54L	protein_coding	3212	9.61055	9.26023	9.08346	20.4215	18.3127	15.968	0.704073	0.613779	0.724696	1.41779	1.07477	2.06285	-0.029226	0.751412	0.900035	-0.196322	0.0489251	0.238196	0.167096	0.216668	0.607907
ENSG00000086015	MAST2	protein_coding	7877	2.08495	2.18253	2.04005	5.52681	5.61675	5.34007	0.193249	0.198567	0.113688	0.491546	0.702389	0.402716	-0.0984819	0.346655	0.62202	-0.0773408	0.461364	0.723448	-0.0211411	0.885839	0.992801
ENSG00000086061	DNAJA1	protein_coding	2730	193.417	202.45	218.665	175.213	178.149	198.982	7.07755	11.533	9.1443	9.96548	6.88728	8.288	0.111151	0.0509096	0.217844	0.159708	0.0116656	0.120467	-0.0485572	0.551707	0.851875
ENSG00000086062	B4GALT1	protein_coding	4901	11.2696	17.6895	18.1881	10.4734	13.0164	13.7981	0.397085	0.873265	0.499988	0.657365	0.342062	0.953371	0.0398368	0.544595	0.778571	0.0862227	0.2443	0.525647	-0.0463859	0.637363	0.896078
ENSG00000086065	CHMP5	protein_coding	2390	15.6389	17.9503	20.6933	14.6348	13.8008	15.6498	0.729519	0.496452	0.399156	2.67573	0.0968358	0.908259	0.205034	0.0248389	0.141875	0.18344	0.0715267	0.288185	0.0215947	0.870125	0.990199
ENSG00000086102	NFX1	protein_coding	7147	23.7043	21.7565	21.1063	17.086	16.002	16.3371	1.44603	1.74025	0.634099	1.42851	0.253044	1.47126	-0.0440669	0.531463	0.7691	0.0326275	0.674497	0.864169	-0.0766944	0.465519	0.806311
ENSG00000086189	DIMT1	protein_coding	3736	23.4346	25.207	27.5233	27.0637	26.3079	30.0962	1.42305	1.2866	1.40681	3.21363	1.33518	2.47532	0.12744	0.100856	0.325164	0.194017	0.0252177	0.173149	-0.0665763	0.554731	0.853725
ENSG00000086200	IPO11	protein_coding	7540	13.2163	12.8491	13.9991	12.5864	11.409	12.6278	0.835717	0.689102	0.477755	1.87737	0.506788	1.77573	0.123356	0.163852	0.424838	0.151294	0.123009	0.37682	-0.027938	0.82941	0.975726
ENSG00000086232	EIF2AK1	protein_coding	5550	40.9025	36.3203	37.1304	49.1864	48.7338	50.6889	0.334395	1.17207	1.67186	5.09341	1.18359	2.57903	0.0321565	0.596834	0.81592	0.0572345	0.385351	0.660472	-0.0250779	0.778854	0.957998
ENSG00000086289	EPDR1	protein_coding	2864	8.24135	7.85269	7.70693	3.53912	3.73218	4.90111	0.391772	0.278941	0.563171	0.694051	0.62311	0.520187	-0.0296895	0.793345	0.918375	0.395267	0.00675078	0.0912648	-0.424956	0.0221413	0.222637
ENSG00000086300	SNX10	protein_coding	3518	7.94517	7.38235	7.00397	18.6618	16.2283	17.1389	0.588364	0.867681	1.54097	2.98526	0.641454	1.88549	-0.0707543	0.573171	0.799301	0.0794634	0.538997	0.780916	-0.150218	0.406077	0.770685
ENSG00000086475	SEPHS1	protein_coding	3888	53.348	48.3144	44.7757	22.9996	24.7311	25.3974	1.22521	1.37521	1.82661	1.81301	0.903578	1.52365	-0.109358	0.0739843	0.2721	0.0396711	0.553856	0.793212	-0.149029	0.103661	0.454982
ENSG00000086504	MRPL28	protein_coding	2404	21.7828	22.8516	25.1991	16.9652	18.4813	17.826	0.65883	0.901388	2.25076	2.1721	1.9155	1.74178	0.139824	0.123984	0.362543	-0.0546008	0.586884	0.814524	0.194424	0.154015	0.529057
ENSG00000086544	ITPKC	protein_coding	3385	2.6108	2.59875	3.38172	3.27545	4.15955	3.81544	0.193146	0.182952	0.454633	0.36425	0.191971	0.363023	0.374761	0.00494004	0.049699	-0.124114	0.357311	0.637696	0.498875	0.00990937	0.143789
ENSG00000086570	FAT2	protein_coding	14537	0.0953166	0.0685905	0.073721	0.0819924	0.0387553	0.0487147	0.0422815	0.0254982	0.0173363	0.0279076	0.0162171	0.0310871	0.125583	0.759144	0.903406	0.439699	0.407933	0.679053	-0.314115	0.637323	0.896078
ENSG00000086589	RBM22	protein_coding	3615	27.3652	27.0688	28.8642	33.6001	32.1955	34.6755	1.00026	0.65671	0.881747	3.34835	0.0744831	1.36204	0.0929743	0.147101	0.398872	0.107896	0.122341	0.375837	-0.0149214	0.872487	0.990639
ENSG00000086598	TMED2	protein_coding	3830	34.0025	36.8644	40.6603	52.4366	57.3819	65.3884	2.45136	2.44829	2.36158	8.38745	4.32133	6.48289	0.141872	0.106896	0.335726	0.189895	0.0475285	0.235551	-0.0480231	0.704115	0.925381
ENSG00000086619	ERO1B	protein_coding	5361	0.581781	0.659877	0.786921	1.28981	1.25742	1.5258	0.0565071	0.0165435	0.129968	0.32877	0.264514	0.440927	0.245797	0.252215	0.52969	0.275455	0.208497	0.48706	-0.0296574	0.922654	0.999922
ENSG00000086666	ZFAND6	protein_coding	5153	10.6061	8.87099	9.54119	10.7862	10.7011	12.2037	0.550765	0.713627	0.846298	0.889092	0.159809	1.58348	0.107183	0.231156	0.506332	0.193214	0.0514974	0.243827	-0.0860318	0.511081	0.83142
ENSG00000086712	TXLNG	protein_coding	4460	22.5258	23.688	28.0169	13.2115	13.2962	14.8528	0.317196	0.543177	0.759067	0.943463	0.737819	1.47658	0.242162	0.000879695	0.0142535	0.164055	0.0355878	0.204099	0.0781071	0.436975	0.78978
ENSG00000086730	LAT2	protein_coding	4545	1.51465	2.96441	6.64474	1.72533	2.35923	1.80506	0.0931341	0.322161	0.253731	0.386259	0.289445	0.163171	1.16314	1.44986e-10	2.62046e-08	-0.387925	0.0145756	0.13551	1.55107	5.36469e-09	1.93921e-06
ENSG00000086758	HUWE1	protein_coding	17380	41.833	37.3767	34.0508	47.3671	45.1283	38.3434	4.02193	5.72682	5.59715	8.80171	4.07101	7.9763	-0.134201	0.308931	0.586219	-0.233786	0.104752	0.348188	0.0995859	0.605685	0.87828
ENSG00000086827	ZW10	protein_coding	2992	41.7502	41.7661	40.835	28.8187	28.7185	29.0852	1.18547	3.15195	2.48815	2.65258	0.990178	4.27189	-0.0315382	0.696078	0.871969	0.0237937	0.791238	0.925468	-0.0553319	0.64729	0.899693
ENSG00000086848	ALG9	protein_coding	8013	2.00935	2.06526	1.93869	3.18013	2.87522	2.77278	0.190755	0.112843	0.103916	0.507602	0.208369	0.641696	-0.0905967	0.487029	0.736902	-0.0403486	0.771313	0.915421	-0.0502481	0.791538	0.96151
ENSG00000086967	MYBPC2	protein_coding	3708	4.99472	6.43837	8.65212	0.0581422	0.046428	0.0978775	0.639462	0.702393	0.490517	0.0610102	0.0248374	0.0435397	0.425126	0.00298336	0.0350245	1.13694	0.0709495	0.28771	-0.711818	0.253166	0.647425
ENSG00000087008	ACOX3	protein_coding	3846	5.71949	6.80141	6.97436	7.87741	8.44514	8.59743	0.310245	0.673074	0.32255	0.534674	0.293627	0.835377	0.0344881	0.702751	0.874246	0.0251623	0.797748	0.928726	0.00932581	0.944221	0.999922
ENSG00000087053	MTMR2	protein_coding	6119	18.8383	18.1576	19.9764	19.1554	18.6861	20.6794	0.61485	1.39678	1.72684	2.32547	0.467344	1.47119	0.138425	0.0800619	0.28466	0.146869	0.088992	0.321217	-0.00844456	0.940977	0.999922
ENSG00000087074	PPP1R15A	protein_coding	3093	3.03596	3.659	16.8158	5.38606	6.13505	7.01086	0.482519	0.825359	5.22044	1.04736	0.506755	0.498843	2.20038	1.14301e-13	4.33828e-11	0.199185	0.296945	0.584097	2.00119	7.21005e-09	2.48779e-06
ENSG00000087077	TRIP6	protein_coding	2841	0.739064	1.53984	2.01383	0.0223927	0.0597959	0	0.325815	0.295684	0.497175	0.0447853	0.0419291	0	0.378896	0.208279	0.481166	-4.42988	0.0137638	0.13134	4.80877	0.00847874	0.131755
ENSG00000087086	FTL	protein_coding	878	415.991	482.899	555.359	615.418	722.314	736.083	24.8977	30.1698	8.89579	5.0019	27.0017	34.2482	0.201693	0.000730481	0.012145	0.02726	0.64101	0.845186	0.174433	0.0345956	0.275278
ENSG00000087087	SRRT	protein_coding	4588	69.3698	77.4004	78.3803	67.7328	75.2021	66.2745	2.6095	6.05805	5.79723	5.4924	8.61827	5.75131	0.0175527	0.814997	0.92925	-0.183491	0.0302815	0.189562	0.201043	0.0770128	0.399866
ENSG00000087088	BAX	protein_coding	2587	13.0283	12.9456	13.8614	26.3944	28.8748	27.567	0.659772	1.33792	0.741086	2.328	0.412397	2.61641	0.0976857	0.258732	0.536768	-0.0680843	0.447074	0.711699	0.16577	0.186081	0.571056
ENSG00000087095	NLK	protein_coding	5290	2.88026	2.46197	2.57018	4.22436	4.28151	4.1378	0.250405	0.157583	0.177814	0.409024	0.452254	0.470368	0.0662754	0.554757	0.786324	-0.0456875	0.697537	0.87868	0.111963	0.491638	0.822308
ENSG00000087111	PIGS	protein_coding	5990	6.98257	7.40303	7.75645	10.3159	11.0231	11.9841	0.208546	0.455238	0.418531	0.352495	0.535972	1.03002	0.0664534	0.36667	0.641602	0.119019	0.135701	0.39302	-0.052566	0.624105	0.88889
ENSG00000087152	ATXN7L3	protein_coding	5301	15.6607	17.2101	16.6194	14.5957	15.4036	13.7497	0.940273	0.240369	0.802154	0.584979	0.439972	0.80396	-0.0504518	0.424389	0.690947	-0.162816	0.0246486	0.171657	0.112364	0.235849	0.632245
ENSG00000087157	PGS1	protein_coding	4965	6.48308	6.90521	5.63152	6.77766	6.99609	5.80682	0.11875	0.322944	0.301527	0.328933	0.663855	1.04961	-0.294031	0.0043642	0.0456004	-0.279891	0.0125772	0.125458	-0.0141395	0.921558	0.999922
ENSG00000087191	PSMC5	protein_coding	4490	34.7975	37.3945	39.6918	35.6682	39.0879	43.49	1.00136	1.40346	2.26214	1.84472	1.33011	0.847173	0.0858086	0.131599	0.374708	0.153569	0.0162599	0.142041	-0.0677608	0.413926	0.775946
ENSG00000087206	UIMC1	protein_coding	4739	13.5609	14.0127	14.6343	20.1447	19.7842	21.1922	0.595288	0.596597	0.374731	1.56902	0.809309	1.08601	0.0620376	0.349794	0.624921	0.100081	0.164747	0.435443	-0.0380432	0.694384	0.922313
ENSG00000087237	CETP	protein_coding	2085	0.336299	0.339693	0.545426	0	0	0.0553978	0.28144	0.206319	0.0810331	0	0	0.0650834	0.652437	0.230082	0.50534	3.71311	0.0518087	0.244478	-3.06068	0.10275	0.453727
ENSG00000087258	GNAO1	protein_coding	9813	0.0269095	0.0134471	0.010871	0.239822	0.289225	0.4524	0.0113667	0.0181335	0.0147479	0.0711747	0.0418964	0.165065	-0.40985	0.671597	0.858482	0.661867	0.126434	0.38131	-1.07172	0.329619	0.712504
ENSG00000087263	OGFOD1	protein_coding	5806	18.4535	18.2537	18.4586	5.52851	6.13395	6.05092	1.30091	0.463274	0.393618	0.750337	0.462998	0.580213	0.0161989	0.834956	0.938435	-0.0135116	0.884385	0.966091	0.0297105	0.806327	0.966389
ENSG00000087266	SH3BP2	protein_coding	13968	1.09039	1.96786	2.50535	1.66389	1.70857	1.41388	0.166834	0.104737	0.107411	0.297125	0.0689823	0.365645	0.347881	0.0122115	0.0903921	-0.259158	0.0932504	0.329529	0.607038	0.00461394	0.089053
ENSG00000087269	NOP14	protein_coding	3538	58.622	64.7332	66.337	52.4683	52.3616	52.2552	1.0201	2.26502	4.88605	2.64929	1.93538	3.01095	0.0346899	0.554239	0.785949	-0.00302748	0.96232	1	0.0377174	0.664207	0.908018
ENSG00000087274	ADD1	protein_coding	13106	14.6178	13.414	13.1632	17.0649	17.425	17.1516	0.771273	0.789023	0.386469	0.449121	0.462623	0.660618	-0.0272765	0.623442	0.832535	-0.0226225	0.705965	0.883679	-0.00465408	0.954531	0.999922
ENSG00000087299	L2HGDH	protein_coding	6879	3.77717	4.00623	4.28926	8.25933	8.88424	8.81061	0.414296	0.322179	0.0904267	0.734073	0.561534	0.4199	0.100241	0.256472	0.533684	-0.00981421	0.913774	0.978865	0.110055	0.384853	0.755767
ENSG00000087301	TXNDC16	protein_coding	4739	6.067	5.80441	5.5442	6.48448	6.38031	6.41675	0.599609	0.314913	0.845508	0.787615	0.0614981	0.6079	-0.0617191	0.562376	0.791215	0.0111026	0.924084	0.983763	-0.0728218	0.644832	0.899019
ENSG00000087302	C14orf166	protein_coding	8323	6.75981	7.4332	7.74832	9.61638	9.57055	11.3282	0.446118	0.430383	0.51505	0.618342	0.525762	1.43385	0.0620586	0.446526	0.708005	0.244261	0.00864935	0.103184	-0.182202	0.134072	0.503104
ENSG00000087338	GMCL1	protein_coding	4922	13.7425	12.4655	11.3907	14.334	13.3966	14.5342	2.28775	1.05857	0.70904	0.409669	1.22292	0.72624	-0.130286	0.155454	0.412566	0.119134	0.230929	0.511166	-0.24942	0.0690056	0.382933
ENSG00000087365	SF3B2	protein_coding	9795	57.1005	56.3127	58.9709	50.4953	54.3023	53.9353	1.74486	1.19206	2.44846	1.11509	1.95209	0.270129	0.0663972	0.164159	0.425174	-0.00988691	0.846047	0.948087	0.0762841	0.27534	0.665003
ENSG00000087448	KLHL42	protein_coding	7622	3.17003	3.25625	3.46089	5.04429	4.28694	4.24844	0.249247	0.207078	0.41145	0.5164	0.348583	0.629144	0.0852946	0.428375	0.693915	-0.00323555	0.977744	1	0.0885301	0.575764	0.865042
ENSG00000087460	GNAS	protein_coding	13320	94.783	87.5363	90.5418	72.917	70.5674	65.2396	2.50328	2.68652	1.46244	4.32196	1.90191	4.76044	0.0487012	0.361225	0.636913	-0.113003	0.05597	0.253275	0.161704	0.0452791	0.312923
ENSG00000087470	DNM1L	protein_coding	7282	11.0943	10.9837	10.459	40.7411	42.809	45.2837	0.733157	0.473365	0.265987	3.83833	0.325545	4.19771	-0.0701652	0.321502	0.59949	0.0812597	0.26855	0.55441	-0.151425	0.141197	0.512071
ENSG00000087502	ERGIC2	protein_coding	5826	2.62408	2.94324	3.43316	11.1065	11.14	11.7437	0.317945	0.33604	0.108506	1.40834	0.867628	1.84059	0.223413	0.062839	0.246006	0.0766944	0.504497	0.755828	0.146718	0.371852	0.744291
ENSG00000087586	AURKA	protein_coding	2928	38.4973	36.7347	26.2506	49.1125	53.2344	44.8393	1.32831	1.50712	2.46209	4.06688	3.36481	3.33765	-0.486151	1.71425e-07	1.18839e-05	-0.248835	0.0029007	0.0580216	-0.237316	0.0318417	0.262443
ENSG00000087589	CASS4	protein_coding	5069	0.0336779	0.141701	0.1762	0.0413167	0.0415381	0.00800849	0.0259781	0.0333954	0.0721959	0.0349209	0.0366727	0.016017	0.325129	0.544479	0.778571	-1.90659	0.108877	0.355477	2.23172	0.0891661	0.428935
ENSG00000087842	PIR	protein_coding	2512	2.21703	2.36112	2.7107	0	0.0133444	0	0.205913	0.359868	0.213711	0	0.0231131	0	0.193437	0.335146	0.611615	-2.48366	0.130607	0.386623	2.67709	0.11361	0.47136
ENSG00000087884	AAMDC	protein_coding	1943	1.91118	1.45096	1.85732	0.740246	0.677066	0.779018	0.430512	0.139448	0.514053	0.210674	0.230885	0.130269	0.354546	0.14874	0.401738	0.212676	0.521564	0.768451	0.14187	0.731023	0.937868
ENSG00000087903	RFX2	protein_coding	9094	1.44648	1.31837	1.28297	0.738885	0.624301	0.756912	0.201203	0.13763	0.163902	0.167829	0.0248452	0.0983618	-0.0399669	0.781887	0.913054	0.277966	0.130079	0.385893	-0.317933	0.174706	0.556522
ENSG00000087995	METTL2A	protein_coding	3843	7.32413	8.02574	10.8455	10.8076	11.0988	10.9693	0.70482	0.513329	1.21105	0.930117	1.54035	1.16938	0.435522	0.000170364	0.00396697	-0.0104044	0.925552	0.984068	0.445927	0.00568656	0.101821
ENSG00000088035	ALG6	protein_coding	4950	1.62302	1.42793	1.47027	6.1854	5.55916	5.95864	0.375598	0.241052	0.258648	0.835125	0.722614	0.934015	0.0535402	0.758032	0.903406	0.110463	0.493449	0.748178	-0.056923	0.810159	0.967517
ENSG00000088038	CNOT3	protein_coding	6676	7.88382	8.08776	7.98807	13.6191	13.9699	13.1419	0.833673	0.650519	0.877922	2.49019	1.55745	1.54898	-0.0178818	0.873603	0.955688	-0.0894778	0.455947	0.71892	0.0715959	0.663078	0.907742
ENSG00000088179	PTPN4	protein_coding	12486	3.63579	3.4777	3.09942	1.74723	1.76174	1.68712	0.276666	0.470891	0.35861	0.133195	0.186909	0.255012	-0.164364	0.134031	0.378585	-0.0497719	0.696515	0.878352	-0.114592	0.494127	0.823654
ENSG00000088205	DDX18	protein_coding	7851	43.8436	46.8836	48.5529	14.9164	14.5695	16.2271	3.07372	2.17589	2.53299	2.98992	1.1041	1.62307	0.0507266	0.567668	0.795343	0.158675	0.119937	0.372141	-0.107948	0.420973	0.780198
ENSG00000088247	KHSRP	protein_coding	4643	145.55	155.688	155.045	137.621	147.549	147.36	7.11068	9.4318	3.82165	14.911	18.7228	15.4789	-0.00607862	0.937495	0.983884	-0.00263289	0.974989	1	-0.00344573	0.975948	0.999922
ENSG00000088256	GNA11	protein_coding	6242	2.70321	2.75791	2.52013	2.55062	3.18302	2.63295	0.309737	0.205745	0.313327	0.79692	0.986382	1.00209	-0.13608	0.501816	0.74626	-0.300366	0.184494	0.458803	0.164286	0.586274	0.870036
ENSG00000088280	ASAP3	protein_coding	4988	3.34829	3.42309	2.51075	0.571359	0.702879	0.847405	0.260923	0.13923	0.178008	0.0535006	0.12276	0.365219	-0.444009	0.00789836	0.0685608	0.290179	0.200508	0.478408	-0.734188	0.0111339	0.152834
ENSG00000088298	EDEM2	protein_coding	1919	6.15049	6.92527	7.54735	6.78996	7.28748	6.80387	0.601311	0.359015	0.320828	0.918488	0.921373	0.901996	0.126232	0.29696	0.575006	-0.0872048	0.518119	0.765918	0.213437	0.241536	0.637018
ENSG00000088305	DNMT3B	protein_coding	4630	6.16541	3.83964	2.63732	2.10309	2.4053	2.25916	0.152075	0.297817	0.175636	0.177101	0.213331	0.536479	-0.541334	0.000142872	0.00345394	-0.11733	0.428697	0.696452	-0.424004	0.0353011	0.27753
ENSG00000088325	TPX2	protein_coding	3605	90.8755	78.1959	60.8466	80.6027	81.7007	74.2662	4.00932	3.63805	2.66971	6.49944	3.46737	3.45013	-0.362173	1.04625e-06	5.88304e-05	-0.137284	0.0406365	0.21808	-0.224889	0.0154287	0.184095
ENSG00000088356	PDRG1	protein_coding	1998	14.8827	15.7611	16.7475	16.8011	20.708	19.3534	1.22679	0.812727	1.51749	1.54237	1.16846	1.98935	0.0847152	0.361784	0.637225	-0.102786	0.309124	0.595499	0.187501	0.175233	0.556953
ENSG00000088367	EPB41L1	protein_coding	9674	2.37213	3.31485	3.71372	0.095208	0.0947432	0.0691862	0.216437	0.175606	0.372572	0.0604455	0.0100516	0.0519025	0.162832	0.2534	0.530711	-0.384807	0.359304	0.638659	0.54764	0.219326	0.611309
ENSG00000088387	DOCK9	protein_coding	14816	0.619675	0.508399	0.601809	1.04899	0.987012	1.18652	0.0218487	0.0974271	0.0662337	0.0826009	0.0381421	0.221612	0.249472	0.0885172	0.301316	0.276706	0.0654284	0.275757	-0.0272339	0.894335	0.995951
ENSG00000088448	ANKRD10	protein_coding	4563	29.4648	27.3976	24.1037	11.054	10.7673	11.0792	1.78485	2.50831	1.58889	0.431638	0.272701	0.772734	-0.183643	0.0133286	0.0955854	0.0387192	0.636353	0.842497	-0.222362	0.0464223	0.316899
ENSG00000088451	TGDS	protein_coding	2589	5.82304	6.27283	7.23833	5.47097	5.64093	6.19393	0.536678	0.802293	0.500408	0.514545	0.806713	1.13777	0.203012	0.116069	0.351414	0.14959	0.301543	0.588737	0.0534219	0.780047	0.9583
ENSG00000088538	DOCK3	protein_coding	8755	0.107875	0.164131	0.186216	0.119643	0.129575	0.132889	0.0285871	0.081971	0.0503507	0.0514715	0.0320313	0.0973298	0.183733	0.648223	0.846552	-0.027863	0.953872	0.997259	0.211596	0.737343	0.940468
ENSG00000088543	C3orf18	protein_coding	3248	1.22938	1.09561	1.0502	0.6074	0.551293	0.641989	0.158927	0.227529	0.317509	0.12339	0.170032	0.202076	-0.0743668	0.763277	0.905399	0.24979	0.429615	0.696467	-0.324157	0.419828	0.779784
ENSG00000088682	COQ9	protein_coding	4324	9.75788	10.2793	10.3737	4.23089	4.84956	4.29509	0.761616	0.473541	0.570279	0.345427	0.086581	0.911189	0.0121675	0.901843	0.968893	-0.170188	0.158953	0.427587	0.182355	0.243177	0.638186
ENSG00000088727	KIF9	protein_coding	5850	0.531303	0.657293	0.681791	0.984839	1.02345	1.18306	0.092778	0.170293	0.145663	0.111747	0.0894368	0.196856	0.0716239	0.729443	0.887925	0.194165	0.371993	0.649676	-0.122541	0.682703	0.917563
ENSG00000088766	CRLS1	protein_coding	5370	10.3444	11.1624	12.2891	16.0571	15.2603	18.4997	1.15855	0.727777	0.518481	1.98729	0.67646	2.66102	0.137224	0.149035	0.402273	0.280973	0.00858043	0.102792	-0.143749	0.299069	0.687741
ENSG00000088808	PPP1R13B	protein_coding	9031	2.50096	2.01856	2.27191	3.61767	3.34986	3.06219	0.383122	0.0935231	0.202839	0.32758	0.219992	0.381229	0.172506	0.122969	0.360892	-0.134777	0.253555	0.538916	0.307283	0.062415	0.366466
ENSG00000088812	ATRN	protein_coding	8753	7.52766	7.99904	7.42685	9.13796	8.40863	8.75624	0.551099	0.903125	0.471784	0.382547	0.170768	0.890712	-0.108207	0.186281	0.4525	0.0585617	0.507766	0.757433	-0.166768	0.16953	0.549829
ENSG00000088826	SMOX	protein_coding	2946	0.401792	0.463787	0.46117	1.35922	1.86376	2.19947	0.0632575	0.178152	0.15693	0.278717	0.300346	0.0837699	0.00107655	0.996962	1	0.236528	0.343156	0.626177	-0.235452	0.539707	0.844478
ENSG00000088832	FKBP1A	protein_coding	2577	90.9721	94.3603	105.889	109.126	109.541	134.949	4.41246	1.73341	3.98883	9.78293	3.66414	11.2279	0.166464	0.0119046	0.089029	0.301772	0.000104729	0.0088482	-0.135308	0.150146	0.522919
ENSG00000088833	NSFL1C	protein_coding	6531	15.8788	16.4329	17.5313	16.9865	18.5176	20.1733	1.26122	0.392213	0.707577	0.733292	1.06604	0.941137	0.0931058	0.145467	0.397279	0.12311	0.0794206	0.30463	-0.0300046	0.746592	0.945057
ENSG00000088836	SLC4A11	protein_coding	4081	0.307311	0.445274	0.405832	0.859885	0.789108	0.729189	0.0722774	0.06335	0.225301	0.0979735	0.322981	0.144754	-0.158598	0.626358	0.834228	-0.14876	0.651681	0.851588	-0.00983801	0.982421	0.999922
ENSG00000088854	C20orf194	protein_coding	8541	0.527159	0.372511	0.41571	0.173812	0.233744	0.159664	0.0671231	0.0714604	0.0666767	0.078261	0.100986	0.121001	0.17011	0.599142	0.817413	-0.485479	0.262433	0.548541	0.655589	0.227653	0.623322
ENSG00000088876	ZNF343	protein_coding	4643	3.30508	2.90354	3.67004	3.94812	3.47924	3.3225	0.25838	0.781576	0.518534	0.394919	0.220846	0.358556	0.341008	0.0211594	0.129117	-0.0758642	0.629505	0.837743	0.416872	0.0555461	0.34604
ENSG00000088881	EBF4	protein_coding	3717	0.424349	0.320674	0.140691	0.217734	0.187398	0.247024	0.0559948	0.0401532	0.0467617	0.103772	0.0735519	0.173523	-1.20499	0.00986811	0.0791848	0.385743	0.444292	0.710181	-1.59073	0.0231167	0.225406
ENSG00000088882	CPXM1	protein_coding	2391	8.06961	10.641	9.34954	0.022354	0.0929038	0.083802	1.33592	1.43635	0.602455	0.044708	0.0585057	0.167604	-0.185084	0.307537	0.585164	-0.0798388	0.925695	0.984068	-0.105245	0.91085	0.999306
ENSG00000088888	MAVS	protein_coding	11771	12.9284	11.9674	11.0863	9.76659	9.13619	7.87431	0.4286	0.431374	0.473254	0.816785	0.229405	0.640959	-0.11024	0.09737	0.319054	-0.212902	0.00559023	0.0819246	0.102662	0.294401	0.682657
ENSG00000088899	LZTS3	protein_coding	5395	0.15449	0.259123	0.188712	1.19821	1.17082	1.13192	0.076487	0.0803453	0.0537567	0.216534	0.209782	0.297198	-0.433176	0.201374	0.472674	-0.0503394	0.851575	0.950635	-0.382836	0.374626	0.74719
ENSG00000088930	XRN2	protein_coding	3437	82.4695	84.2015	86.3915	58.955	61.7283	60.564	5.38593	3.77506	2.71821	8.11189	3.00944	6.18429	0.0373178	0.621322	0.830581	-0.0250272	0.762156	0.911619	0.062345	0.578234	0.866295
ENSG00000088970	KIZ	protein_coding	5207	2.68338	2.17119	2.037	2.3698	1.74752	2.059	0.19087	0.267581	0.300439	0.334764	0.215243	0.377038	-0.0870491	0.538924	0.774778	0.235275	0.153268	0.417684	-0.322324	0.14069	0.512071
ENSG00000088986	DYNLL1	protein_coding	2957	60.3142	56.1987	62.0864	55.2703	57.101	62.7037	3.6246	2.80256	4.66799	2.35201	2.9888	4.79971	0.143846	0.0357473	0.176378	0.135865	0.0667158	0.278877	0.00798134	0.934789	0.999922
ENSG00000088992	TESC	protein_coding	1926	7.66824	15.8341	18.8482	13.8405	16.8489	15.8334	1.00354	2.32549	3.04099	2.04306	1.37418	2.36515	0.244949	0.0604206	0.240321	-0.0930253	0.509744	0.758868	0.337975	0.081514	0.409084
ENSG00000089006	SNX5	protein_coding	7953	32.6444	34.4266	37.1912	21.5781	24.0189	23.8258	0.974972	1.42436	1.00946	2.03504	2.11092	1.97491	0.111782	0.0991654	0.322176	-0.00956426	0.895527	0.971342	0.121347	0.2233	0.617061
ENSG00000089009	RPL6	protein_coding	4447	242.444	241.081	264.82	377.981	428.98	449.472	12.4764	5.00284	7.11865	39.7602	8.243	22.796	0.135534	0.0254592	0.14377	0.0674048	0.287458	0.575067	0.0681292	0.427777	0.783891
ENSG00000089022	MAPKAPK5	protein_coding	14006	3.77075	4.24944	4.47843	4.08643	4.05597	3.55101	0.235938	0.182673	0.198	0.100488	0.246843	0.630892	0.0754313	0.38491	0.657482	-0.182331	0.0642132	0.272543	0.257762	0.0527045	0.337333
ENSG00000089041	P2RX7	protein_coding	5546	1.33427	1.06486	0.890588	0.0171899	0.00604419	0.035466	0.169803	0.295199	0.123717	0.020139	0.0104688	0.0253552	-0.261283	0.27797	0.557333	2.1509	0.042127	0.221382	-2.41218	0.027628	0.246155
ENSG00000089048	ESF1	protein_coding	3216	27.1139	28.8648	34.2034	27.0029	27.0189	29.8712	2.10327	1.39725	1.34513	2.54027	1.29228	3.1791	0.244444	0.00290544	0.0343826	0.147902	0.0852118	0.314603	0.0965415	0.395651	0.762819
ENSG00000089050	RBBP9	protein_coding	3861	8.17706	7.62339	9.39224	5.83504	4.90581	6.85915	0.572206	0.900201	1.26719	1.17436	0.554087	1.26923	0.304823	0.0229877	0.135464	0.483144	0.00263214	0.0551187	-0.17832	0.365528	0.73894
ENSG00000089053	ANAPC5	protein_coding	12304	20.9694	19.6156	18.5424	19.8729	19.6023	19.6446	0.760192	0.484089	0.495577	1.2292	0.660933	0.593525	-0.0810615	0.132848	0.376567	0.00299163	0.958519	0.998716	-0.0840532	0.286921	0.676612
ENSG00000089057	SLC23A2	protein_coding	7515	27.9295	27.9155	33.6438	23.416	21.2116	20.6647	1.12318	1.89649	2.56368	1.1392	1.8193	0.632672	0.269293	0.000207158	0.00461155	-0.0378835	0.593716	0.81775	0.307177	0.0029162	0.0681136
ENSG00000089060	SLC8B1	protein_coding	6768	0.991415	0.872429	0.630672	1.25704	1.49163	1.26588	0.0642982	0.217876	0.0907792	0.311838	0.133894	0.312218	-0.479714	0.0211176	0.128924	-0.215757	0.290364	0.5774	-0.263958	0.355606	0.731348
ENSG00000089063	TMEM230	protein_coding	3051	26.8821	25.7343	25.5048	50.7541	49.1886	62.1177	0.660271	2.17762	3.11	4.9378	3.55196	3.52774	-0.0105045	0.897692	0.967539	0.337827	0.00046466	0.0214422	-0.348332	0.0060715	0.105466
ENSG00000089091	DZANK1	protein_coding	6619	0.898971	1.1189	1.47128	0.810553	0.827723	0.813446	0.1265	0.0386137	0.202733	0.1055	0.127623	0.272049	0.398217	0.0265832	0.147725	0.016994	0.934602	0.98817	0.381223	0.164029	0.542948
ENSG00000089094	KDM2B	protein_coding	13703	10.7122	10.4535	11.5679	7.15813	6.94327	7.17771	0.48354	0.234902	0.254775	0.652398	0.594658	0.560474	0.146157	0.0373729	0.181189	0.0460766	0.542846	0.784231	0.10008	0.327069	0.710787
ENSG00000089123	TASP1	protein_coding	2905	2.84368	3.10402	3.97327	7.52284	8.8005	8.0664	0.320221	0.276204	0.597873	0.616239	1.12628	0.895735	0.3523	0.0101793	0.0806588	-0.122861	0.345639	0.628593	0.475161	0.0136652	0.171885
ENSG00000089127	OAS1	protein_coding	4947	1.91294	6.19834	6.66149	1.02034	1.08748	1.22242	0.0935873	0.501938	0.662828	0.0510716	0.310043	0.231019	0.102469	0.388939	0.66124	0.158944	0.354052	0.635202	-0.0564751	0.784713	0.9597
ENSG00000089154	GCN1	protein_coding	9654	67.0528	57.2418	46.1236	49.0477	47.8691	39.6373	2.35422	3.32473	3.63809	3.78381	1.67393	4.25196	-0.311413	8.69475e-05	0.00232811	-0.271153	0.000999741	0.032641	-0.0402604	0.694287	0.922313
ENSG00000089157	RPLP0	protein_coding	4001	563.894	552.817	583.067	397.343	499.283	485.523	19.6327	15.5831	20.132	31.587	18.0819	15.3124	0.0768535	0.146279	0.39806	-0.0403313	0.474576	0.732739	0.117185	0.132882	0.501096
ENSG00000089159	PXN	protein_coding	7460	2.48547	2.27676	2.16726	0.497938	0.600736	0.560915	0.356626	0.0803385	0.158205	0.140513	0.188352	0.101586	-0.0711716	0.641857	0.843403	-0.125024	0.566619	0.801343	0.0538522	0.839152	0.981021
ENSG00000089163	SIRT4	protein_coding	1222	1.64143	1.15715	1.17616	0.351188	0.45206	0.289893	0.366168	0.355031	0.0603305	0.118366	0.306658	0.241473	0.0124862	0.972198	0.997898	-0.713988	0.214544	0.49434	0.726474	0.282728	0.67282
ENSG00000089177	KIF16B	protein_coding	7721	2.19315	2.60378	3.40321	2.89588	2.55901	2.83648	0.224345	0.228258	0.039754	0.288476	0.41231	0.417393	0.384407	0.00161053	0.022289	0.161184	0.205628	0.484382	0.223223	0.190077	0.575411
ENSG00000089195	TRMT6	protein_coding	3776	23.5368	25.7064	31.0532	28.7474	26.578	34.4099	2.10756	1.30171	2.1016	4.07316	2.05572	3.15195	0.273244	0.00313562	0.0360971	0.3747	0.000359047	0.0181702	-0.101456	0.426248	0.783035
ENSG00000089220	PEBP1	protein_coding	1780	191.437	208.545	227.363	95.4389	114.316	118.417	5.33566	5.69122	12.9835	4.37897	6.43829	6.76675	0.124395	0.0329293	0.16717	0.0492731	0.428261	0.696354	0.0751218	0.371272	0.743916
ENSG00000089234	BRAP	protein_coding	4686	10.7257	10.2559	10.325	9.93693	9.68933	10.9793	0.611551	0.535939	0.179079	0.983464	0.324324	0.939638	0.00991415	0.899181	0.968025	0.183483	0.040446	0.217749	-0.173568	0.143394	0.514207
ENSG00000089248	ERP29	protein_coding	3083	28.0575	28.5095	29.5347	66.7687	84.6495	84.7301	0.809795	2.89637	1.6782	3.14371	3.81454	2.52307	0.0497711	0.44786	0.70937	0.00106808	0.987544	1	0.0487031	0.607181	0.879517
ENSG00000089250	NOS1	protein_coding	13113	0.00845421	0.0786506	0.0773685	0	0.0096663	0.013894	0.0106174	0.0270229	0.0340843	0	0.0108043	0.0190181	-0.0283364	0.959501	0.993937	0.376502	0.742136	0.901441	-0.404839	0.749108	0.946474
ENSG00000089280	FUS	protein_coding	10283	52.9037	53.4424	56.0165	49.9701	52.1771	50.717	1.46702	4.70223	3.82244	4.96154	3.23879	2.36239	0.0676643	0.328418	0.60547	-0.0414899	0.578234	0.809101	0.109154	0.2857	0.675623
ENSG00000089289	IGBP1	protein_coding	1862	26.985	25.9972	26.9676	22.1689	22.928	25.9813	1.83837	2.56582	1.49073	3.18562	1.49208	1.15978	0.0538256	0.549485	0.782357	0.179831	0.0789796	0.303485	-0.126005	0.350577	0.727467
ENSG00000089327	FXYD5	protein_coding	2993	5.20815	5.90477	6.9662	1.89161	1.93338	1.95113	0.535492	0.234261	0.302193	0.419506	0.505804	0.462967	0.238761	0.0996287	0.322785	0.00753713	0.968747	1	0.231224	0.336672	0.717722
ENSG00000089335	ZNF302	protein_coding	5032	6.77735	6.18697	5.12996	0.0999934	0.0637024	0.125334	0.234564	0.282795	0.551715	0.0558653	0.0573351	0.0945052	-0.268942	0.0929221	0.309721	1.04776	0.0702054	0.286086	-1.31671	0.0305599	0.257024
ENSG00000089351	GRAMD1A	protein_coding	5942	5.53604	5.435	5.02978	4.57778	5.04825	4.2216	0.15807	0.574954	0.244381	0.780081	0.472146	0.293874	-0.11472	0.266662	0.544495	-0.264804	0.0268533	0.178263	0.150083	0.332921	0.71511
ENSG00000089486	CDIP1	protein_coding	4268	7.23498	7.50997	8.28908	9.53506	9.21325	9.60555	0.157583	0.206765	0.612183	0.924425	0.59529	1.13492	0.140933	0.116385	0.351826	0.0587636	0.540599	0.782125	0.0821696	0.528304	0.839952
ENSG00000089505	CMTM1	protein_coding	1465	0.55541	0.59991	0.455206	0.277771	0.33892	0.149372	0.167827	0.173118	0.151161	0.218311	0.259776	0.14524	-0.422238	0.419277	0.686609	-1.03855	0.176958	0.44926	0.616308	0.502618	0.827615
ENSG00000089558	KCNH4	protein_coding	3924	0.108444	0.100052	0.130345	1.3157	0.515698	0.49219	0.112194	0.0751046	0.104709	0.16898	0.224974	0.143219	0.321579	0.618958	0.82863	-0.0970452	0.848341	0.949462	0.418624	0.610124	0.880576
ENSG00000089597	GANAB	protein_coding	5027	68.2993	75.3702	71.5611	121.308	128.649	120.04	3.45873	2.52015	2.13343	3.88847	5.4845	6.63207	-0.0748475	0.165753	0.426735	-0.0996692	0.0886261	0.320515	0.0248218	0.750698	0.94653
ENSG00000089639	GMIP	protein_coding	3740	10.628	10.9436	11.2052	35.6577	35.0128	28.204	0.926418	0.859048	0.834481	5.5377	5.59365	3.26093	0.0315651	0.770716	0.90844	-0.316801	0.00724455	0.0948286	0.348366	0.0308663	0.258046
ENSG00000089682	RBM41	protein_coding	6101	2.6306	2.55959	2.30369	5.00223	5.11149	4.66869	0.346691	0.358482	0.124679	0.358937	0.234158	0.986435	-0.148584	0.249385	0.526881	-0.133844	0.312036	0.598446	-0.0147402	0.935687	0.999922
ENSG00000089685	BIRC5	protein_coding	3815	43.6761	39.3082	31.3905	37.7655	42.3459	39.7208	1.69695	1.12543	2.43168	0.836535	4.73802	1.90916	-0.325514	2.39725e-05	0.000819709	-0.0943722	0.191759	0.467828	-0.231141	0.0228082	0.223845
ENSG00000089692	LAG3	protein_coding	3056	0.209611	0.837438	1.34929	0.282035	0.450174	0.399831	0.0837388	0.143527	0.238826	0.0780372	0.0859106	0.243657	0.683727	0.0242298	0.140034	-0.235286	0.555877	0.794352	0.919012	0.0697811	0.385382
ENSG00000089693	MLF2	protein_coding	3781	35.5745	43.0924	47.3764	16.8879	20.9747	18.6884	1.73586	1.04672	1.51727	1.11938	3.03021	1.54088	0.13636	0.067298	0.25652	-0.169041	0.0471266	0.23484	0.305401	0.00866906	0.133618
ENSG00000089723	OTUB2	protein_coding	4252	0.050548	0.0682491	0.0477341	0.27914	0.360565	0.166393	0.0344387	0.0611373	0.0315215	0.100389	0.061463	0.0726194	-0.547871	0.425118	0.691624	-1.06348	0.0571631	0.256666	0.515612	0.578106	0.866295
ENSG00000089737	DDX24	protein_coding	8636	36.6103	37.6484	36.7241	22.6291	23.4913	24.239	0.745929	1.56863	2.34259	2.15932	1.25077	1.934	-0.0360236	0.584378	0.807433	0.0463888	0.522122	0.768703	-0.0824124	0.401392	0.767304
ENSG00000089775	ZBTB25	protein_coding	12229	2.64157	2.65112	2.51811	1.95122	1.8244	1.66506	0.315656	0.276453	0.154223	0.0838552	0.227747	0.3912	-0.0715138	0.546245	0.779765	-0.123586	0.369489	0.646835	0.0520718	0.773488	0.955914
ENSG00000089818	NECAP1	protein_coding	4155	5.91742	5.53084	6.74711	4.09637	4.0294	3.93342	0.46421	0.57697	0.445951	0.238702	0.138614	0.700932	0.289256	0.00994906	0.079582	-0.0196252	0.874032	0.961734	0.308882	0.0652794	0.374131
ENSG00000089820	ARHGAP4	protein_coding	5580	16.4292	16.8205	15.7546	34.3747	40.5393	28.511	1.51232	0.555175	1.64404	9.25898	6.67851	6.83739	-0.0938897	0.526939	0.765515	-0.511208	0.00249029	0.0534005	0.417318	0.060115	0.3596
ENSG00000089847	ANKRD24	protein_coding	4474	0.14829	0.07897	0.0747248	0.0261658	0.0435529	0.0886982	0.102703	0.0449861	0.0553529	0.0304408	0.0425726	0.0897118	-0.049847	0.950695	0.99022	1.0581	0.307409	0.593701	-1.10795	0.39795	0.764189
ENSG00000089876	DHX32	protein_coding	3948	4.28762	5.44173	5.40402	5.51103	6.0251	6.0482	0.298028	0.453062	0.375114	0.479247	0.540858	0.801568	-0.00914286	0.930262	0.979851	0.0134924	0.906364	0.975461	-0.0226353	0.884015	0.992343
ENSG00000089902	RCOR1	protein_coding	6202	27.3042	26.8487	27.5532	23.0229	22.5274	22.6747	1.29627	0.839176	0.282144	1.89344	0.471919	1.07651	0.0375326	0.526719	0.765515	0.00987992	0.87905	0.963452	0.0276527	0.752902	0.947245
ENSG00000089916	GPATCH2L	protein_coding	21987	4.42607	3.79625	3.45159	3.54093	3.37742	3.11185	0.0782481	0.151588	0.287215	0.197083	0.108595	0.266684	-0.136292	0.0576401	0.234609	-0.118784	0.129959	0.38577	-0.0175081	0.86615	0.989338
ENSG00000090006	LTBP4	protein_coding	8108	2.94728	2.96376	2.3508	2.12318	2.38829	1.92689	0.401045	0.445927	0.125503	0.580894	0.313796	0.532718	-0.336543	0.0461916	0.206601	-0.320644	0.0932891	0.329529	-0.0158997	0.949047	0.999922
ENSG00000090013	BLVRB	protein_coding	1665	7.49914	5.35176	6.04837	0.467973	0.610511	0.358667	0.443401	0.193701	0.887967	0.216811	0.0922757	0.234846	0.175207	0.322492	0.600417	-0.685175	0.0815037	0.30873	0.860382	0.0483539	0.32456
ENSG00000090020	SLC9A1	protein_coding	5974	1.91208	2.2801	2.47147	4.01492	3.5265	3.01045	0.169209	0.416085	0.40432	0.827066	0.156791	0.747559	0.112281	0.483869	0.734343	-0.220406	0.20391	0.482302	0.332687	0.162241	0.541126
ENSG00000090054	SPTLC1	protein_coding	3658	29.3269	31.8551	35.0132	21.3155	20.4972	23.4074	1.81176	1.26333	1.55888	2.45771	0.331677	1.12716	0.136496	0.0555023	0.229213	0.192457	0.0178962	0.148065	-0.0559605	0.590204	0.87216
ENSG00000090060	PAPOLA	protein_coding	12766	25.0327	23.3138	23.7812	29.8761	29.0904	31.6229	1.28974	2.17301	1.95081	3.6079	0.331481	2.59747	0.0289874	0.70756	0.876736	0.121129	0.154171	0.419541	-0.0921417	0.420161	0.779784
ENSG00000090061	CCNK	protein_coding	8220	4.16579	4.28744	4.52698	3.91965	3.60743	3.57381	0.298047	0.27706	0.182949	0.573706	0.300835	0.483506	0.0786406	0.431503	0.696724	-0.00942958	0.933008	0.987775	0.0880702	0.557911	0.855861
ENSG00000090097	PCBP4	protein_coding	3738	3.99823	3.4584	3.19625	1.19595	1.46767	1.16268	0.385034	0.396348	0.140076	0.33045	0.265317	0.395321	-0.114526	0.481651	0.733001	-0.358777	0.104908	0.348188	0.244251	0.369675	0.742838
ENSG00000090104	RGS1	protein_coding	4117	0.448135	4.46902	4.20344	0.0471321	0.103392	0.237864	0.200489	0.300142	0.35845	0.0535002	0.0576337	0.0277173	-0.089432	0.626446	0.834272	1.2046	0.0160968	0.141679	-1.29403	0.0158398	0.186167
ENSG00000090238	YPEL3	protein_coding	3181	3.42315	2.85548	1.66572	0.413154	0.358828	0.191883	0.578335	0.960829	0.159244	0.226976	0.129962	0.140733	-0.776955	0.00542958	0.0530449	-0.793897	0.131382	0.387677	0.0169425	0.967703	0.999922
ENSG00000090263	MRPS33	protein_coding	5262	7.14935	6.74514	7.49039	2.21289	2.36027	3.03389	0.185423	0.234344	0.561878	0.399579	0.0914152	1.04089	0.151238	0.238169	0.514959	0.354929	0.0313896	0.192548	-0.203691	0.318792	0.705898
ENSG00000090266	NDUFB2	protein_coding	4447	5.51653	6.18883	6.91708	6.44367	7.10847	8.2116	0.441701	0.300743	0.508189	0.723875	0.871099	0.812452	0.162327	0.108363	0.337886	0.210958	0.0587163	0.260113	-0.0486311	0.740118	0.942103
ENSG00000090273	NUDC	protein_coding	2856	87.964	94.4245	103.564	73.9461	83.1761	92.1541	4.97842	5.29088	8.762	8.15571	4.31607	8.32367	0.132802	0.0879791	0.300224	0.146704	0.0846303	0.313703	-0.0139016	0.901503	0.996985
ENSG00000090316	MAEA	protein_coding	9857	10.4155	11.1741	10.6245	7.59828	8.13926	7.51434	0.422668	0.740119	0.689839	1.11606	0.71627	1.22325	-0.0740881	0.44587	0.707631	-0.121812	0.263897	0.549888	0.0477244	0.74222	0.943509
ENSG00000090339	ICAM1	protein_coding	3706	3.04289	6.8859	27.5725	18.5099	18.8542	18.279	0.630946	0.813423	3.66601	1.84041	1.55128	1.67539	1.99967	2.00668e-17	3.38505e-14	-0.0455432	0.701463	0.880446	2.04522	1.40356e-13	3.55148e-10
ENSG00000090372	STRN4	protein_coding	7641	14.4359	14.4372	15.9556	9.73167	10.653	9.58965	1.21378	1.62171	1.06825	1.64337	1.20361	1.81977	0.143162	0.209128	0.482317	-0.158364	0.214188	0.494095	0.301527	0.0816512	0.409217
ENSG00000090376	IRAK3	protein_coding	10004	0.494639	0.576859	0.557836	0.51496	0.373368	0.503593	0.054177	0.074552	0.0610204	0.143887	0.100767	0.213769	-0.0460426	0.836361	0.939177	0.448133	0.09839	0.337725	-0.494176	0.160048	0.538292
ENSG00000090432	MUL1	protein_coding	2438	8.75703	9.27534	10.5279	15.2514	15.4753	17.4879	0.54931	0.597136	0.870648	1.40411	1.29482	0.800169	0.182942	0.0524806	0.222124	0.173033	0.0809661	0.307845	0.00990876	0.940368	0.999922
ENSG00000090447	TFAP4	protein_coding	7867	2.59539	2.60144	2.36313	2.52815	2.95212	2.83993	0.241089	0.36857	0.185177	0.244127	0.102873	0.637923	-0.138224	0.281289	0.560902	-0.0590466	0.671348	0.862652	-0.0791777	0.674691	0.913542
ENSG00000090470	PDCD7	protein_coding	3263	17.9626	19.438	18.9039	9.59191	9.48882	8.36916	2.28273	1.54221	2.2289	0.927517	1.14037	0.547432	-0.041902	0.669811	0.857281	-0.183667	0.120133	0.372368	0.141765	0.353941	0.729999
ENSG00000090487	SPG21	protein_coding	3984	23.8238	25.3049	27.3618	16.1756	15.9018	16.9714	0.76831	0.674077	1.04777	1.41869	0.90323	1.82115	0.112867	0.119176	0.355468	0.0982239	0.225529	0.506272	0.0146429	0.891091	0.99472
ENSG00000090520	DNAJB11	protein_coding	5731	6.78	7.40455	9.46206	9.71211	10.7068	10.9508	0.470716	0.553638	0.414788	0.533936	0.165701	0.546677	0.355813	3.35234e-05	0.00106699	0.0334828	0.674472	0.864169	0.322331	0.00536656	0.0976921
ENSG00000090530	P3H2	protein_coding	5605	0.00689871	0	0	2.75275	2.544	3.5352	0.0137974	0	0	0.293144	0.125279	0.328626	0	1	1	0.476705	0.0104458	0.11401	-0.476705	0.999592	0.999922
ENSG00000090534	THPO	protein_coding	1915	1.76375	2.11204	2.69512	0.0988994	0.131428	0.0897534	0.472916	0.311483	0.224566	0.0923562	0.0751624	0.120326	0.349851	0.210119	0.483322	-0.230212	0.760273	0.910648	0.580063	0.477114	0.813059
ENSG00000090539	CHRD	protein_coding	6620	0.487624	0.494005	0.325433	0.0181648	0.0139917	0.0222417	0.12075	0.1234	0.0661937	0.0363297	0.012118	0.0259526	-0.610076	0.104705	0.331865	0.865378	0.442794	0.7089	-1.47545	0.227574	0.623314
ENSG00000090565	RAB11FIP3	protein_coding	6317	7.1254	6.72519	6.77681	5.26324	5.46444	5.2652	0.444109	0.782423	0.256109	1.20268	0.410058	0.560065	0.00897201	0.937547	0.983884	-0.0610203	0.637627	0.843318	0.0699923	0.685737	0.919075
ENSG00000090581	GNPTG	protein_coding	4102	1.9924	1.79645	2.06857	1.90648	2.17937	1.82144	0.344028	0.258858	0.176759	0.480987	0.330085	0.233624	0.198256	0.239782	0.516365	-0.271142	0.153866	0.419063	0.469397	0.0684416	0.381314
ENSG00000090612	ZNF268	protein_coding	14095	3.99904	3.81429	3.54151	2.46052	2.32851	2.49837	0.0914392	0.296655	0.231067	0.361897	0.290878	0.491118	-0.104681	0.324568	0.601954	0.115756	0.340945	0.624319	-0.220436	0.175471	0.557362
ENSG00000090615	GOLGA3	protein_coding	10550	8.45418	8.16297	8.21214	6.86421	6.78589	5.82841	0.439265	1.05092	0.522946	1.03921	0.298132	0.131628	0.00770204	0.930512	0.979887	-0.219921	0.0317176	0.193503	0.227623	0.0930499	0.436014
ENSG00000090621	PABPC4	protein_coding	6782	12.5809	14.757	15.1795	36.5164	39.9538	38.6866	0.326686	1.0936	0.325923	0.650448	0.253691	1.25313	0.039467	0.478086	0.731167	-0.0466294	0.426869	0.695023	0.0860964	0.289282	0.678068
ENSG00000090661	CERS4	protein_coding	4059	2.5901	2.68699	3.18669	16.727	15.085	14.6569	0.148066	0.495763	0.509337	1.65647	0.835978	2.17476	0.249532	0.063173	0.246871	-0.0399416	0.741063	0.901003	0.289473	0.110724	0.466432
ENSG00000090674	MCOLN1	protein_coding	3956	2.07319	2.28832	2.37633	5.99632	6.79894	5.18449	0.17088	0.247676	0.236478	1.29588	0.889814	0.81803	0.0481006	0.745522	0.896225	-0.394247	0.0109182	0.116078	0.442348	0.0406652	0.296886
ENSG00000090686	USP48	protein_coding	9497	12.5441	10.8825	10.98	14.7189	14.3105	14.8155	0.575952	0.254249	0.633928	1.72331	0.605885	0.952507	0.0129153	0.855493	0.946398	0.0519016	0.499583	0.752672	-0.0389863	0.708986	0.927676
ENSG00000090776	EFNB1	protein_coding	3314	1.95409	2.19627	2.28845	1.83613	1.98125	1.52179	0.215878	0.597451	0.512939	0.387071	0.56181	0.232823	0.0448218	0.821381	0.931974	-0.409196	0.0879456	0.319271	0.454018	0.146267	0.517957
ENSG00000090857	PDPR	protein_coding	10385	5.27331	5.57212	4.60363	8.13135	7.24227	7.26811	0.138046	0.460901	0.35288	0.330389	0.15294	0.846856	-0.275155	0.00141935	0.0202145	0.00925088	0.913051	0.978725	-0.284406	0.0192157	0.206317
ENSG00000090861	AARS	protein_coding	4498	49.3168	43.3786	41.7973	91.0235	97.866	90.335	2.30342	2.67804	4.39266	2.15172	3.53215	1.78023	-0.054059	0.391226	0.663194	-0.115756	0.090808	0.324617	0.061697	0.502464	0.827615
ENSG00000090863	GLG1	protein_coding	14111	15.4156	14.4806	12.2208	6.6885	6.35576	5.93004	0.440257	0.347929	0.596025	0.28879	0.145667	0.509102	-0.244706	0.000237887	0.00512283	-0.0959702	0.157956	0.425948	-0.148736	0.103641	0.454982
ENSG00000090889	KIF4A	protein_coding	4533	32.8998	28.3336	23.2736	32.7538	31.5677	28.1203	1.1279	2.08706	0.535538	3.3958	0.602073	2.01495	-0.284234	0.00025035	0.00531583	-0.1647	0.0340285	0.199622	-0.119535	0.246152	0.64043
ENSG00000090905	TNRC6A	protein_coding	12924	12.5126	11.2589	9.46765	13.5455	12.444	11.9811	0.699966	0.333336	0.851424	0.958114	0.975868	0.796807	-0.250114	0.00112317	0.017052	-0.0539435	0.478716	0.73627	-0.196171	0.0651164	0.373894
ENSG00000090924	PLEKHG2	protein_coding	9200	5.98796	5.9576	6.82583	4.52681	4.09487	3.34976	0.382243	0.357998	0.813802	0.353612	0.320442	0.278038	0.197316	0.0296256	0.157264	-0.288795	0.00695944	0.0926146	0.486111	0.000898635	0.0284676
ENSG00000090932	DLL3	protein_coding	2618	4.48235	3.9485	2.73646	0.977969	1.20107	1.31887	0.936943	0.691215	0.417359	0.256624	0.164797	0.125878	-0.532502	0.00413111	0.0439327	0.131377	0.577376	0.808945	-0.663879	0.0293003	0.2529
ENSG00000090971	NAT14	protein_coding	2163	3.93957	4.4121	4.59037	0.670799	0.752609	0.52922	0.943086	0.242625	0.99401	0.202175	0.0921926	0.156479	0.0561239	0.754957	0.901872	-0.484169	0.13556	0.392688	0.540293	0.146563	0.517957
ENSG00000090975	PITPNM2	protein_coding	9161	25.5543	18.1364	13.8377	9.33777	11.4229	7.63995	3.11706	1.12873	0.969159	2.14887	1.04163	0.849469	-0.390006	0.00146018	0.0206602	-0.583603	5.67969e-05	0.00581625	0.193597	0.256564	0.650146
ENSG00000090989	EXOC1	protein_coding	5347	8.25817	7.12595	6.19764	10.3976	10.2349	10.3324	0.490382	0.143894	0.237698	1.62382	0.241904	1.23938	-0.201216	0.0375534	0.181688	0.0179049	0.85702	0.952998	-0.219121	0.11554	0.474135
ENSG00000091009	RBM27	protein_coding	6578	7.83085	7.70618	8.05997	9.67396	9.48819	11.1423	0.900615	0.724058	0.658774	1.27301	1.27619	1.49443	0.0661039	0.534324	0.771008	0.235654	0.0473514	0.2353	-0.16955	0.282376	0.67282
ENSG00000091039	OSBPL8	protein_coding	9198	40.7371	37.5643	34.4306	61.993	61.2022	61.4638	3.56478	2.29699	2.06537	6.93335	1.96405	5.45095	-0.125288	0.0994571	0.322648	0.00682484	0.931983	0.987459	-0.132113	0.232042	0.628826
ENSG00000091073	DTX2	protein_coding	5042	2.22088	2.16299	2.57935	2.06065	2.16999	1.79507	0.296126	0.274682	0.225511	0.489028	0.253448	0.314679	0.247157	0.117597	0.353327	-0.296359	0.104222	0.347148	0.543516	0.0272226	0.244205
ENSG00000091106	NLRC4	protein_coding	3624	0.320981	0.297344	0.305122	1.19785	1.05825	1.13442	0.100917	0.172031	0.0252725	0.350021	0.473239	0.431691	0.0499844	0.904304	0.969703	0.0827114	0.821578	0.937004	-0.032727	0.953618	0.999922
ENSG00000091127	PUS7	protein_coding	4421	21.3566	26.8719	29.161	11.9784	11.4302	13.619	2.27923	1.19644	1.13749	1.67752	0.502587	0.8657	0.11765	0.146463	0.398222	0.256749	0.00843349	0.102184	-0.139099	0.256791	0.650146
ENSG00000091129	NRCAM	protein_coding	8193	0.463552	0.894459	0.84731	4.23463	4.68169	6.11199	0.198227	0.0775842	0.103253	0.527127	0.482564	0.651873	-0.0838087	0.642657	0.843797	0.385891	0.0207278	0.158854	-0.4697	0.0581481	0.354932
ENSG00000091136	LAMB1	protein_coding	8140	0.112298	0.133956	0.10394	0.0354388	0.0345127	0.0496012	0.0393971	0.0550512	0.0200967	0.035328	0.0288583	0.0408327	-0.353294	0.48523	0.735206	0.674192	0.377047	0.653281	-1.02749	0.264475	0.656265
ENSG00000091137	SLC26A4	protein_coding	5800	0.0268115	0.0428096	0.0303006	4.71992	5.44155	5.31823	0.00618742	0.0398016	0.0265231	0.368649	0.61251	0.437566	-0.517542	0.37528	0.649782	-0.0296047	0.852469	0.950933	-0.487937	0.417631	0.779058
ENSG00000091140	DLD	protein_coding	5299	28.8808	31.3766	36.9763	32.1494	34.2918	41.2404	1.88978	1.96667	1.25815	4.42793	2.31699	3.45653	0.237231	0.00414408	0.0440276	0.267702	0.00312269	0.0602545	-0.0304711	0.788885	0.96074
ENSG00000091157	WDR7	protein_coding	15694	3.70163	3.69562	3.5359	6.22534	6.10133	6.46393	0.250766	0.289574	0.229192	0.40958	0.108024	0.744896	-0.0648293	0.423799	0.690875	0.0840154	0.330797	0.614507	-0.148845	0.211847	0.60252
ENSG00000091164	TXNL1	protein_coding	11298	10.6461	12.1235	13.6819	18.1353	18.8207	21.2814	0.572565	0.741214	0.673063	1.80986	0.144692	0.743503	0.174488	0.0111869	0.0859511	0.177102	0.0161862	0.142041	-0.00261419	0.978193	0.999922
ENSG00000091181	IL5RA	protein_coding	6600	0.0326645	0	0.0240147	2.28273	2.36897	3.50907	0.0273286	0	0.0277608	0.258688	0.535554	0.608799	4.19471	0.00957176	0.0778353	0.556337	0.0223601	0.16454	3.63837	0.0242071	0.232074
ENSG00000091317	CMTM6	protein_coding	4413	15.7248	20.2923	21.7067	26.9159	25.5948	27.94	1.46872	1.47465	1.38219	4.16327	1.73333	2.91442	0.0976103	0.287342	0.566035	0.128365	0.198523	0.476202	-0.030755	0.818363	0.970504
ENSG00000091409	ITGA6	protein_coding	6533	1.73735	1.45901	1.05663	0.10633	0.0584418	0.110825	0.208283	0.180648	0.0435487	0.0734063	0.0229237	0.0253738	-0.463066	0.0191044	0.121256	0.918268	0.0518807	0.244537	-1.38133	0.00864682	0.133618
ENSG00000091436	AC013461.1	protein_coding	13799	3.80331	4.14743	3.99061	1.78703	1.85303	1.97721	0.262096	0.241497	0.311501	0.135931	0.0107299	0.329306	-0.0535107	0.556909	0.787697	0.103445	0.339351	0.622852	-0.156956	0.269462	0.660473
ENSG00000091483	FH	protein_coding	2142	74.4612	73.4911	82.1945	83.3597	90.5047	103.274	2.17437	1.62985	3.93652	5.58286	2.64312	3.09703	0.161101	0.00687137	0.0620939	0.190386	0.00356546	0.0645953	-0.0292848	0.722727	0.935018
ENSG00000091490	SEL1L3	protein_coding	7489	10.0833	16.3884	18.735	22.2905	23.194	25.5826	0.244373	1.41041	1.36578	2.14501	0.839549	1.79029	0.192882	0.0114988	0.0872875	0.143154	0.0741136	0.293716	0.0497279	0.64011	0.896949
ENSG00000091527	CDV3	protein_coding	4367	88.686	88.8907	97.9668	166.801	169.838	187.001	2.90548	1.64381	2.19556	17.6176	1.53137	14.3544	0.14022	0.0268984	0.148769	0.139203	0.0403056	0.217455	0.00101712	0.990891	0.999922
ENSG00000091542	ALKBH5	protein_coding	3190	11.4839	10.8894	12.337	36.6276	36.708	38.8551	0.995241	0.962808	1.36202	0.611394	3.97138	1.99268	0.176446	0.0477532	0.210446	0.0815114	0.355328	0.63623	0.0949343	0.441472	0.792059
ENSG00000091592	NLRP1	protein_coding	12808	1.2267	1.31381	0.996657	9.00342	9.57605	7.38746	0.184837	0.178608	0.0279303	0.823116	0.851574	0.328268	-0.398464	0.000718612	0.0120286	-0.374418	0.000474571	0.021597	-0.024046	0.866307	0.989338
ENSG00000091622	PITPNM3	protein_coding	10609	0.116094	0.0738014	0.11394	0.0271072	0.0351281	0.0223042	0.0211271	0.0224265	0.0225375	0.0317129	0.0333484	0.0251612	0.615988	0.264845	0.543137	-0.699259	0.422418	0.690827	1.31525	0.205796	0.594841
ENSG00000091640	SPAG7	protein_coding	2831	9.52108	8.8471	10.0441	25.986	29.7426	26.9957	0.350876	1.12554	1.09328	2.55404	1.4161	2.64215	0.182352	0.0720816	0.267711	-0.138761	0.169609	0.441302	0.321113	0.0277878	0.247144
ENSG00000091651	ORC6	protein_coding	4309	30.3994	31.171	29.1422	14.0794	15.939	15.0334	1.93913	1.99692	2.3447	1.08343	0.231914	2.71785	-0.09744	0.265157	0.543341	-0.0887434	0.370246	0.647665	-0.00869663	0.947149	0.999922
ENSG00000091732	ZC3HC1	protein_coding	3011	16.312	14.8004	17.7116	12.3425	12.9465	13.3285	0.826384	0.478304	1.30238	0.645898	0.454456	1.59813	0.257462	0.00285758	0.0340287	0.0379104	0.673369	0.863509	0.219552	0.0751404	0.396466
ENSG00000091831	ESR1	protein_coding	13629	0.197423	0.211683	0.171677	0.0339886	0.00245954	0.0202655	0.022982	0.0187798	0.053264	0.0166546	0.00426005	0.0253043	-0.308457	0.342998	0.618382	2.35243	0.0259372	0.174898	-2.66089	0.0171015	0.194553
ENSG00000091844	RGS17	protein_coding	7899	0.097013	0.0983023	0.0445814	0.0315596	0.0361836	0.00513926	0.0169471	0.0631297	0.020241	0.027479	0.00175582	0.0102785	-1.10224	0.0581197	0.235866	-2.26958	0.0401785	0.217078	1.16735	0.336963	0.717857
ENSG00000091947	TMEM101	protein_coding	3029	3.60925	3.75063	4.18279	3.62065	4.03473	3.52237	0.300764	0.374151	0.587495	0.690483	0.70676	0.56779	0.151584	0.304936	0.582527	-0.192005	0.248941	0.532388	0.343589	0.126385	0.492119
ENSG00000092010	PSME1	protein_coding	1781	18.8635	23.636	22.489	26.3538	28.7116	28.0237	1.35709	0.763441	0.969623	0.613344	1.91193	2.94444	-0.0717371	0.368834	0.643489	-0.0409403	0.63517	0.841537	-0.0307967	0.792671	0.961657
ENSG00000092020	PPP2R3C	protein_coding	3863	9.42781	8.91462	9.83044	9.06943	8.1037	9.31911	0.553146	0.67146	1.17372	1.10643	0.83529	0.951102	0.143415	0.158438	0.416882	0.20846	0.0693774	0.28418	-0.065045	0.664359	0.908018
ENSG00000092036	HAUS4	protein_coding	2539	8.80201	7.50754	6.79734	8.006	6.83696	7.17009	0.481535	0.919736	0.425038	0.608784	1.07189	0.397883	-0.13914	0.205148	0.477376	0.062421	0.607146	0.824333	-0.201561	0.220829	0.613361
ENSG00000092094	OSGEP	protein_coding	5037	13.7126	13.5313	14.1193	13.3017	13.4538	11.3453	0.775159	0.658604	0.53984	0.895693	0.53162	1.25196	0.0615065	0.408127	0.677597	-0.244283	0.0051959	0.0795713	0.30579	0.00891476	0.136003
ENSG00000092098	RNF31	protein_coding	4982	4.49992	5.61895	4.87668	4.57015	5.21041	4.06598	0.276841	0.870893	0.331778	0.704267	0.24074	0.742082	-0.207847	0.0888853	0.302298	-0.36288	0.0106241	0.115129	0.155033	0.391475	0.760508
ENSG00000092108	SCFD1	protein_coding	6571	7.48489	7.61154	8.56788	15.9131	15.5722	17.4211	0.568481	0.736534	0.0637201	1.62503	1.15918	1.51764	0.17279	0.0456743	0.205109	0.164217	0.0697121	0.284841	0.00857359	0.943522	0.999922
ENSG00000092140	G2E3	protein_coding	9237	4.90176	4.01039	3.04921	7.74727	7.60178	7.67675	0.626084	0.155855	0.291865	0.743674	0.415351	0.630552	-0.393684	0.000193329	0.00436124	0.0149724	0.877243	0.962514	-0.408657	0.00466995	0.0898596
ENSG00000092148	HECTD1	protein_coding	12557	19.9435	19.5888	17.8926	32.2142	30.9653	25.9111	1.0958	1.41542	1.52387	1.04082	0.499223	2.42255	-0.130711	0.0620645	0.244046	-0.256033	0.00133756	0.0378858	0.125321	0.215589	0.6077
ENSG00000092199	HNRNPC	protein_coding	7309	133.915	139.454	151.65	145.506	154.785	167.938	6.61057	7.57695	5.92195	13.3589	4.54177	9.48005	0.120948	0.0506272	0.217248	0.117856	0.0769213	0.299287	0.003092	0.972033	0.999922
ENSG00000092200	RPGRIP1	protein_coding	5470	0.612844	0.541116	0.490001	0.213688	0.249947	0.207865	0.152695	0.096562	0.131219	0.0883766	0.0543266	0.109512	-0.143723	0.612495	0.825972	-0.282853	0.467613	0.727874	0.13913	0.771138	0.954305
ENSG00000092201	SUPT16H	protein_coding	7151	85.0391	79.0947	82.2478	84.9867	86.5861	92.0098	3.48325	2.34593	1.74741	7.08599	1.87942	5.85593	0.0564188	0.32178	0.599788	0.0880075	0.157347	0.425068	-0.0315887	0.704577	0.925501
ENSG00000092203	TOX4	protein_coding	7091	11.2035	11.2036	12.2461	12.5873	12.499	13.0148	0.37221	0.298193	0.355585	0.896432	0.379072	2.09377	0.128453	0.113288	0.346836	0.0629784	0.469311	0.729003	0.0654746	0.578177	0.866295
ENSG00000092208	GEMIN2	protein_coding	2532	4.71061	4.77614	5.17762	10.2748	9.29517	9.96636	0.931701	0.215582	0.628425	1.2558	0.495096	0.146747	0.11362	0.365705	0.641041	0.102118	0.429581	0.696467	0.011502	0.948624	0.999922
ENSG00000092295	TGM1	protein_coding	3735	0.123072	0.137301	0.160204	1.14666	0.935483	0.669341	0.0536732	0.0926719	0.085666	0.184414	0.0908412	0.118453	0.186472	0.710475	0.877683	-0.469262	0.227133	0.507899	0.655734	0.305818	0.692664
ENSG00000092330	TINF2	protein_coding	2712	18.3707	17.6125	18.929	21.1962	23.7897	23.7852	1.37638	1.19153	1.24858	2.0573	0.36913	2.71304	0.102303	0.236729	0.513212	0.0037036	0.967991	1	0.0985992	0.435277	0.789046
ENSG00000092377	TBL1Y	protein_coding	2407	0	0	0	0.473718	0.521372	0.418559	0	0	0	0.113027	0.147875	0.0275355	0	1	1	-0.323497	0.476256	0.734361	0.323497	0.999689	0.999922
ENSG00000092421	SEMA6A	protein_coding	10956	0.130468	0.118875	0.082207	0.196361	0.231225	0.161847	0.0371459	0.0314109	0.0589211	0.0815498	0.0551304	0.0450429	-0.521062	0.215122	0.489406	-0.481385	0.2494	0.533145	-0.0396778	0.943412	0.999922
ENSG00000092439	TRPM7	protein_coding	12333	13.3522	13.0606	13.0215	8.09447	7.68708	8.13577	1.0252	0.412086	0.653393	0.71529	0.347711	0.694278	-0.00397249	0.954457	0.991554	0.0851209	0.27852	0.565567	-0.0890934	0.395916	0.762888
ENSG00000092445	TYRO3	protein_coding	10945	0.34307	0.326382	0.302406	0.178406	0.224024	0.12741	0.100772	0.0805438	0.057004	0.0718623	0.0279805	0.0447695	-0.114991	0.658127	0.852032	-0.759119	0.0305921	0.190286	0.644129	0.138088	0.507714
ENSG00000092470	WDR76	protein_coding	4078	31.53	26.6283	27.7906	30.8794	31.2689	35.1835	1.25515	1.52989	1.2229	1.64947	1.26547	2.64125	0.0616464	0.339714	0.615973	0.170013	0.0197269	0.155465	-0.108367	0.256756	0.650146
ENSG00000092531	SNAP23	protein_coding	5900	7.14822	6.95197	7.30515	12.7939	12.2377	12.2759	0.554937	0.786132	0.535215	1.02543	0.755297	0.985192	0.0707024	0.420728	0.688215	0.00663184	0.942841	0.992045	0.0640706	0.615134	0.883201
ENSG00000092607	TBX15	protein_coding	3806	4.52939	3.57451	3.35161	0.0968209	0.183176	0.190775	0.704036	0.637227	0.52749	0.0635188	0.035341	0.116942	-0.0900759	0.60583	0.821958	0.135145	0.751426	0.906319	-0.225221	0.626699	0.890352
ENSG00000092621	PHGDH	protein_coding	5622	6.36373	5.69324	4.93205	2.03991	2.17629	2.36923	0.164717	0.724056	0.45706	0.355186	0.133221	0.53123	-0.210249	0.0866707	0.297556	0.106383	0.477024	0.734874	-0.316632	0.105321	0.456484
ENSG00000092758	COL9A3	protein_coding	4831	14.9699	21.5908	17.8061	3.29166	5.74621	4.48883	0.562444	2.27801	2.22954	1.0042	1.36776	1.07981	-0.279988	0.0656467	0.252671	-0.366793	0.05257	0.246177	0.0868054	0.712788	0.928935
ENSG00000092820	EZR	protein_coding	3342	51.8041	65.0311	70.6541	124.779	145.098	146.416	2.76552	2.07902	1.73056	2.54587	5.73254	7.68813	0.1195	0.0298099	0.157856	0.0127885	0.82113	0.937004	0.106712	0.1743	0.555967
ENSG00000092841	MYL6	protein_coding	4609	28.058	27.9564	29.812	48.4918	52.3173	52.7468	1.21073	0.420357	1.16993	3.8078	4.64181	2.47504	0.0923335	0.151403	0.406256	0.0119024	0.860274	0.954405	0.080431	0.387717	0.757131
ENSG00000092847	AGO1	protein_coding	13886	5.68173	5.72428	5.60955	6.15869	5.15279	4.46499	0.404936	0.338138	0.300707	0.306765	0.069301	0.353056	-0.0287888	0.682123	0.863519	-0.204481	0.0127262	0.126009	0.175692	0.101493	0.452165
ENSG00000092853	CLSPN	protein_coding	5411	18.6522	15.4323	14.3267	25.8559	24.2061	25.6276	0.287886	0.585741	0.383317	1.86401	0.189372	2.44092	-0.106378	0.111663	0.344101	0.0847971	0.230776	0.511166	-0.191176	0.0531728	0.33862
ENSG00000092871	RFFL	protein_coding	8512	0.863545	0.805265	0.817419	4.4698	3.56958	4.0367	0.157846	0.0585388	0.0968712	0.332768	0.245285	0.299919	0.0177285	0.891336	0.965064	0.181912	0.127378	0.383027	-0.164184	0.350867	0.727467
ENSG00000092929	UNC13D	protein_coding	7752	2.42205	2.15598	2.41906	0.0565895	0.0459683	0.0330605	0.135005	0.343257	0.272844	0.0271597	0.0322713	0.0327561	0.164064	0.31035	0.587277	-0.382609	0.537174	0.779727	0.546673	0.396759	0.763093
ENSG00000092931	MFSD11	protein_coding	6587	3.22765	3.43529	3.20075	4.59517	4.64945	4.51749	0.227236	0.1467	0.159312	0.203159	0.28659	0.581386	-0.099442	0.289053	0.567586	-0.041951	0.674817	0.86434	-0.057491	0.67391	0.912952
ENSG00000092964	DPYSL2	protein_coding	7305	12.5004	9.31322	7.99815	5.23978	4.9444	4.81485	0.607438	0.777028	0.4322	0.243919	0.20221	0.532418	-0.218247	0.00822704	0.0702491	-0.0352127	0.695845	0.877945	-0.183035	0.131431	0.499744
ENSG00000092978	GPATCH2	protein_coding	8833	2.13848	2.23269	1.92599	2.95858	2.90604	2.8997	0.229466	0.382914	0.255043	0.44852	0.243225	0.228848	-0.209025	0.106307	0.334498	0.00205714	0.98789	1	-0.211082	0.260564	0.653002
ENSG00000093000	NUP50	protein_coding	8318	21.6095	19.4738	18.6435	18.5681	17.5279	17.5644	0.676163	0.563262	0.925756	1.13946	0.583691	0.942622	-0.0634579	0.280219	0.559701	0.0034108	0.957287	0.998492	-0.0668687	0.440656	0.791808
ENSG00000093009	CDC45	protein_coding	2846	47.1178	41.3281	49.6879	34.0515	32.4194	37.929	2.09823	2.083	2.4329	1.19934	2.161	0.821499	0.266574	9.8569e-05	0.00256246	0.225051	0.00184871	0.0449793	0.0415231	0.642543	0.898134
ENSG00000093010	COMT	protein_coding	5270	4.91566	5.17533	6.00466	4.699	6.39653	4.99618	0.314822	0.521821	0.264963	0.630665	0.272905	0.511536	0.213203	0.0360047	0.176955	-0.357503	0.00231335	0.0511226	0.570706	0.000448245	0.0168447
ENSG00000093072	CECR1	protein_coding	5800	1.9717	1.69537	1.58318	0.462925	0.485639	0.480933	0.0738888	0.108738	0.211803	0.195666	0.0652838	0.150386	-0.0954253	0.595989	0.815441	0.0116237	0.963834	1	-0.107049	0.733327	0.938814
ENSG00000093100	XXbac-B461K10.4	processed_transcript	4328	0.0909106	0.261968	0.381015	0	0	0.0209537	0.0553085	0.0848082	0.0505383	0	0	0.0244592	0.526896	0.205779	0.478209	3.67969	0.0234533	0.167798	-3.1528	0.0484897	0.324734
ENSG00000093144	ECHDC1	protein_coding	5678	7.09533	7.88206	9.12819	15.4465	16.4736	20.0963	0.93251	0.682795	0.271004	1.77196	1.81508	2.13858	0.212354	0.0368446	0.179632	0.288239	0.00843296	0.102184	-0.0758853	0.593915	0.873683
ENSG00000093167	LRRFIP2	protein_coding	10644	3.11398	3.02032	3.00175	4.52838	4.228	4.01168	0.242058	0.156127	0.207606	0.224607	0.198727	0.307196	-0.00850328	0.917411	0.974918	-0.0747958	0.399665	0.671504	0.0662925	0.583226	0.868965
ENSG00000093183	SEC22C	protein_coding	8159	4.72023	4.2316	4.10932	9.00227	9.31954	9.48886	0.13603	0.245971	0.341475	0.386428	0.296774	0.941863	-0.0433433	0.584381	0.807433	0.0282665	0.730423	0.895443	-0.0716098	0.530769	0.840681
ENSG00000093217	XYLB	protein_coding	5343	1.4127	1.37511	1.08391	0.695882	0.584431	0.915945	0.194123	0.0883518	0.161259	0.172221	0.0221803	0.264104	-0.339395	0.0628317	0.246006	0.637335	0.00672783	0.0912353	-0.976729	0.00155394	0.0429726
ENSG00000094631	HDAC6	protein_coding	10412	6.90676	5.82498	5.16762	4.21989	4.17342	3.29728	0.698663	0.33713	0.430235	0.309711	0.281228	0.354606	-0.17199	0.0543917	0.22655	-0.336443	0.00171776	0.0436834	0.164454	0.216534	0.607907
ENSG00000094804	CDC6	protein_coding	5120	17.9626	16.7976	18.1347	15.7589	15.8434	18.544	1.08209	1.82364	1.89751	2.51705	1.5359	1.26623	0.111032	0.248428	0.525881	0.229041	0.0350964	0.202752	-0.118009	0.406126	0.770685
ENSG00000094841	UPRT	protein_coding	2825	5.42806	5.43566	6.10851	6.53175	6.53594	6.94674	0.676651	0.427159	0.867739	0.217266	0.376525	0.807991	0.170134	0.148188	0.400788	0.0841976	0.508394	0.757898	0.0859368	0.616966	0.884577
ENSG00000094880	CDC23	protein_coding	4618	26.5889	25.2852	27.0268	21.69	21.2658	21.9728	1.66692	1.82336	1.163	2.14098	0.908564	0.935613	0.0964438	0.174985	0.437369	0.0465799	0.548105	0.788154	0.0498639	0.63307	0.893613
ENSG00000094914	AAAS	protein_coding	4138	14.7974	13.9911	14.5663	23.4114	25.6232	26.0521	0.942157	0.647396	0.959135	1.24008	2.83822	1.80978	0.0567795	0.456136	0.715472	0.0240639	0.764812	0.912963	0.0327156	0.767265	0.95284
ENSG00000094916	CBX5	protein_coding	15040	35.7398	27.0865	25.1311	52.2707	43.5508	45.6991	1.30134	1.50221	1.81114	3.97829	0.638637	4.97045	-0.1077	0.122842	0.360731	0.0699541	0.346265	0.629354	-0.177654	0.0850349	0.418205
ENSG00000094975	SUCO	protein_coding	7894	8.30344	7.46206	7.2793	6.6518	6.33257	6.59847	0.491214	0.653417	0.902194	0.57533	0.753505	0.994464	-0.0348587	0.727298	0.886937	0.0645122	0.56283	0.798737	-0.099371	0.507618	0.830205
ENSG00000095002	MSH2	protein_coding	4552	58.2222	54.7425	58.0244	47.9851	47.6174	54.1941	1.92506	3.34549	4.13525	5.61231	1.63522	1.89011	0.0843478	0.21586	0.49023	0.187121	0.015555	0.139325	-0.102774	0.306266	0.692866
ENSG00000095015	MAP3K1	protein_coding	7716	29.1512	24.5579	19.111	31.5151	30.038	29.3224	1.86035	1.46485	1.60762	3.29285	0.63819	2.46102	-0.361105	2.97595e-05	0.000969818	-0.0342736	0.668235	0.86129	-0.326832	0.00511232	0.0948841
ENSG00000095059	DHPS	protein_coding	3006	28.6932	26.443	26.7592	24.3102	28.1822	25.4383	2.69659	1.51136	1.23796	1.842	2.23324	1.34579	0.0168019	0.823417	0.932988	-0.146589	0.0830609	0.312136	0.16339	0.150517	0.523395
ENSG00000095066	HOOK2	protein_coding	5950	3.57052	3.62201	3.87589	1.1378	1.21497	1.08173	0.438945	0.486975	0.416494	0.377472	0.135176	0.199879	0.0934815	0.542978	0.777468	-0.182154	0.380663	0.656202	0.275635	0.288215	0.677174
ENSG00000095139	ARCN1	protein_coding	4177	39.5801	38.7137	42.0288	125.529	129.225	144.516	1.28057	1.61341	2.79093	9.91143	4.31424	8.48242	0.11922	0.0598786	0.239086	0.161552	0.0182875	0.150158	-0.0423318	0.637083	0.896078
ENSG00000095203	EPB41L4B	protein_coding	7879	0.0616019	0.109925	0.150779	1.75745	1.75334	2.38285	0.0336714	0.0186603	0.0204878	0.355926	0.419763	0.667076	0.457539	0.180447	0.444515	0.451889	0.0371934	0.209681	0.00565065	0.981189	0.999922
ENSG00000095209	TMEM38B	protein_coding	4511	5.05458	5.95953	7.22004	10.8396	10.6726	13.3479	0.74905	0.495593	0.6815	1.05805	0.530109	0.791486	0.281564	0.00811329	0.0697486	0.324996	0.00415063	0.0697068	-0.0434314	0.765247	0.952112
ENSG00000095261	PSMD5	protein_coding	4432	10.914	11.0548	11.0389	6.8972	6.84124	7.66652	0.562911	0.68757	0.910937	0.871009	0.883567	0.771842	-0.00241212	0.979621	1	0.16982	0.124769	0.37965	-0.172232	0.236314	0.632435
ENSG00000095303	PTGS1	protein_coding	5790	0.309684	0.514029	0.902713	1.09143	1.33569	0.913017	0.0102713	0.0976414	0.248827	0.161586	0.151058	0.283275	0.826476	0.000640891	0.0110318	-0.521604	0.0271044	0.179039	1.34808	0.000156293	0.00770402
ENSG00000095319	NUP188	protein_coding	8041	45.4023	47.345	47.5802	39.8226	40.2143	38.1796	0.957392	1.72638	2.8786	0.53646	0.999398	2.64465	0.00715444	0.895355	0.966895	-0.0741394	0.216253	0.496245	0.0812938	0.316056	0.703177
ENSG00000095321	CRAT	protein_coding	3803	0.17577	0.0995049	0.177675	0.0837496	0.0630568	0.145334	0.0825394	0.0602692	0.0181832	0.0722841	0.0233569	0.144303	0.857627	0.178374	0.441846	1.1224	0.165581	0.436282	-0.264772	0.791222	0.961378
ENSG00000095370	SH2D3C	protein_coding	4659	5.44521	4.11326	3.54351	14.0043	16.5888	14.1225	0.454472	0.513961	0.276378	2.08195	2.44972	3.26274	-0.220093	0.121974	0.359387	-0.239191	0.0844631	0.313295	0.0190983	0.922124	0.999922
ENSG00000095380	NANS	protein_coding	4922	9.17186	9.45074	10.289	5.71398	6.90511	7.9989	0.580354	0.410328	1.00568	0.549619	0.58791	0.521356	0.123087	0.157997	0.416081	0.207267	0.0393707	0.215242	-0.0841803	0.516537	0.833951
ENSG00000095383	TBC1D2	protein_coding	3681	0.904196	0.932235	0.867728	0.692193	0.55045	0.464158	0.289808	0.169579	0.266777	0.307467	0.316109	0.110602	-0.0931068	0.758926	0.903406	-0.29023	0.456559	0.719331	0.197124	0.688971	0.920932
ENSG00000095397	WHRN	protein_coding	5542	2.27069	10.0463	11.2575	2.23119	3.16543	2.26861	0.416345	1.26685	1.11392	0.726897	0.593207	0.452591	0.16266	0.283581	0.562199	-0.505385	0.0127496	0.126009	0.668044	0.00979271	0.143339
ENSG00000095485	CWF19L1	protein_coding	3985	15.4507	15.3882	15.5296	17.845	17.5885	19.2023	1.14407	1.00658	1.55386	2.34997	1.22554	1.66472	0.0140155	0.875169	0.956506	0.12721	0.196549	0.473502	-0.113195	0.393362	0.762126
ENSG00000095539	SEMA4G	protein_coding	5253	0.947444	0.694764	0.392864	0.30652	0.335395	0.131604	0.142769	0.0605524	0.100067	0.26595	0.120197	0.0370381	-0.826903	0.0151664	0.10373	-1.31612	0.00781644	0.0977308	0.489221	0.394518	0.762819
ENSG00000095564	BTAF1	protein_coding	7582	28.62	27.9253	25.9284	30.1708	28.5956	22.9171	1.0582	2.82792	1.49063	1.37228	0.492701	1.22305	-0.106802	0.103303	0.329607	-0.318371	7.02129e-05	0.00658008	0.211569	0.0318902	0.262558
ENSG00000095574	IKZF5	protein_coding	4934	11.332	10.3363	10.825	8.28487	7.8136	8.23269	1.26466	0.955644	0.309856	0.832509	0.636098	1.06637	0.0674747	0.478022	0.731144	0.0813086	0.448867	0.713446	-0.0138338	0.922754	0.999922
ENSG00000095585	BLNK	protein_coding	3655	32.5385	26.5735	27.9535	35.2723	33.9635	37.6141	1.1574	0.819987	1.54936	3.54329	1.14753	2.53164	0.073695	0.281675	0.561133	0.146011	0.0538885	0.248824	-0.0723162	0.47071	0.808956
ENSG00000095587	TLL2	protein_coding	8151	0.281955	0.222354	0.183242	0.765149	0.761607	0.932761	0.0408635	0.0415002	0.0298054	0.0670839	0.157408	0.217398	-0.28839	0.23499	0.510806	0.315089	0.134235	0.391769	-0.60348	0.0640846	0.370948
ENSG00000095637	SORBS1	protein_coding	10819	0.40922	0.375659	0.41683	0.524313	0.516463	0.556798	0.0607554	0.0435663	0.0521883	0.0498385	0.117271	0.10172	0.148961	0.416645	0.684504	0.127758	0.516285	0.764408	0.0212036	0.936703	0.999922
ENSG00000095739	BAMBI	protein_coding	2314	0.716226	0.812018	0.686909	0.969947	1.04841	0.737963	0.144397	0.137403	0.227122	0.0637584	0.455429	0.35098	-0.248075	0.435474	0.699968	-0.540345	0.134342	0.391906	0.29227	0.540835	0.844518
ENSG00000095777	MYO3A	protein_coding	8188	0.0480628	0.0377353	0.0257005	3.7344	4.91301	3.92812	0.0174989	0.0181543	0.0204291	0.192298	0.316404	0.38232	-0.535855	0.283052	0.561692	-0.318414	0.0286458	0.184124	-0.217441	0.658275	0.905236
ENSG00000095787	WAC	protein_coding	12188	14.9686	14.0933	14.4681	12.073	12.4411	11.0055	0.281884	0.423186	0.636254	1.2072	0.805711	0.55531	0.0381133	0.552343	0.784735	-0.176375	0.0166574	0.143526	0.214489	0.0300153	0.256184
ENSG00000095794	CREM	protein_coding	5699	2.75866	3.97291	5.49696	4.00731	4.87999	4.27389	0.165316	0.43611	0.0687791	0.711953	0.299172	0.811856	0.466734	0.000363649	0.00709629	-0.180946	0.170216	0.442353	0.64768	0.000777708	0.0255025
ENSG00000095906	NUBP2	protein_coding	4983	9.44288	9.42686	9.15911	6.42134	7.11395	6.59654	0.884895	0.476478	0.671714	1.69288	1.4539	1.68468	-0.0426393	0.777851	0.911128	-0.125238	0.4675	0.727874	0.0825984	0.718261	0.932418
ENSG00000095932	SMIM24	protein_coding	1498	0.493973	0.489079	0.49462	0.0279616	0.0530907	0.0668794	0.244639	0.411643	0.135295	0.0559233	0.0476479	0.133759	0.0170755	0.976359	0.999601	0.345727	0.787368	0.923217	-0.328652	0.812074	0.968
ENSG00000095951	HIVEP1	protein_coding	10979	6.72539	8.60928	9.49955	22.2528	19.4111	18.1221	0.270124	0.345259	1.12258	1.5246	0.921371	3.40003	0.143188	0.131591	0.374708	-0.0953043	0.337947	0.621322	0.238492	0.086442	0.421748
ENSG00000096006	CRISP3	protein_coding	2247	0.0132023	0	0.0133864	37.974	51.1746	45.1372	0.0264047	0	0.0267729	5.72275	6.75491	4.35992	2.15677	0.162053	0.422576	-0.178543	0.151307	0.415472	2.33531	0.144924	0.515957
ENSG00000096060	FKBP5	protein_coding	10628	30.8865	29.1636	30.3612	32.8468	33.487	36.3724	1.16558	0.396448	0.484748	2.51836	1.0351	1.94654	0.0580987	0.294269	0.572255	0.119357	0.0521191	0.245052	-0.0612583	0.451058	0.796089
ENSG00000096063	SRPK1	protein_coding	6692	26.4403	26.532	27.5746	35.7807	36.921	38.7464	1.69479	0.78782	1.30188	3.84349	1.62826	2.9875	0.0558081	0.418897	0.68645	0.0702091	0.347035	0.63015	-0.014401	0.886613	0.99323
ENSG00000096070	BRPF3	protein_coding	6613	4.78057	4.75281	4.92127	7.91658	7.13549	6.56892	0.551153	0.488219	0.509596	0.803528	0.793874	0.778288	0.0512348	0.631901	0.83701	-0.117116	0.310305	0.596437	0.168351	0.286726	0.676366
ENSG00000096080	MRPS18A	protein_coding	1284	31.3938	33.4539	38.0004	18.7048	25.2555	25.5324	2.59663	2.04002	1.69086	0.653652	3.73221	2.97065	0.183268	0.0518435	0.220184	0.0125545	0.90374	0.974495	0.170714	0.222267	0.615215
ENSG00000096092	TMEM14A	protein_coding	992	11.5115	10.637	11.4681	10.8127	11.5804	12.5779	0.228175	1.64027	1.18465	1.38374	0.820045	2.91633	0.111251	0.442332	0.705483	0.126133	0.431177	0.697806	-0.0148815	0.94478	0.999922
ENSG00000096093	EFHC1	protein_coding	22736	0.423793	0.411689	0.29665	0.445509	0.418442	0.359459	0.051854	0.0250755	0.0459573	0.0724541	0.0348282	0.112153	-0.466895	0.00814957	0.0699021	-0.203554	0.271924	0.55831	-0.263341	0.292522	0.680638
ENSG00000096384	HSP90AB1	protein_coding	2980	1594.45	1948.05	2010.07	1295.72	1385.16	1420.01	65.4616	68.6584	55.6584	92.9285	32.0352	78.6	0.0451988	0.386133	0.658978	0.0358999	0.523314	0.769849	0.00929891	0.903026	0.997237
ENSG00000096401	CDC5L	protein_coding	6423	23.8673	22.2914	23.3128	19.9	18.8828	21.4467	1.08625	1.49689	0.899443	2.29774	0.746234	2.20551	0.0648697	0.387266	0.660078	0.183587	0.0314487	0.192755	-0.118718	0.288287	0.677204
ENSG00000096433	ITPR3	protein_coding	9870	7.33176	6.05702	5.35762	10.7111	12.2935	8.87827	0.357243	0.545882	0.231475	1.04364	0.619319	0.810904	-0.177643	0.0317899	0.164369	-0.470855	3.65413e-06	0.0010825	0.293212	0.0160291	0.186646
ENSG00000096654	ZNF184	protein_coding	3122	10.1358	7.79246	6.71358	8.75562	7.97136	8.42931	0.594882	0.419958	0.689377	0.83188	0.622337	0.308523	-0.213768	0.028578	0.154543	0.0831115	0.42176	0.690293	-0.296879	0.0397269	0.293208
ENSG00000096696	DSP	protein_coding	10093	0.00357638	0	0.00379463	0.166664	0.204774	0.258016	0.00715276	0	0.00758925	0.0747442	0.0633245	0.0824245	2.17014	0.169195	0.43015	0.352375	0.446356	0.711031	1.81776	0.213023	0.604135
ENSG00000096717	SIRT1	protein_coding	4551	22.925	19.867	23.3203	18.4016	18.4739	18.196	0.887884	1.60082	2.11838	2.05856	0.785544	1.10986	0.231163	0.00525948	0.0519082	-0.0193805	0.820936	0.937004	0.250544	0.0363775	0.281342
ENSG00000096746	HNRNPH3	protein_coding	5373	46.3877	48.0156	52.282	41.5075	42.6174	43.2677	0.805266	2.16508	2.05928	2.17875	3.15795	2.99328	0.122712	0.044957	0.203076	0.0233141	0.718338	0.889713	0.0993975	0.261066	0.653612
ENSG00000096872	IFT74	protein_coding	3755	0.850469	1.10656	1.20732	1.2841	1.23168	1.68601	0.121212	0.287569	0.329277	0.596673	0.0518872	0.519751	0.10368	0.689021	0.867893	0.471871	0.10132	0.341943	-0.368191	0.338727	0.719473
ENSG00000096968	JAK2	protein_coding	6170	0.386528	0.522338	0.594602	7.15554	7.0349	6.00357	0.0720393	0.0471376	0.140871	0.660318	0.119441	0.723946	0.196474	0.242572	0.519765	-0.227185	0.0713201	0.287748	0.423658	0.0473774	0.320822
ENSG00000096996	IL12RB1	protein_coding	4298	1.00571	1.57096	2.22274	2.38891	2.24054	1.96355	0.135561	0.155268	0.413479	0.476352	0.339905	0.54334	0.502718	0.00828079	0.0705098	-0.192663	0.333516	0.616965	0.695381	0.0133326	0.169527
ENSG00000097007	ABL1	protein_coding	6276	20.3524	20.0641	18.2882	15.9527	15.9014	15.5422	0.568626	1.05217	0.392707	1.57072	1.19193	1.76475	-0.134106	0.0814134	0.287379	-0.0367651	0.657705	0.854624	-0.0973407	0.387002	0.757131
ENSG00000097021	ACOT7	protein_coding	4124	23.2754	20.1451	20.9808	26.9865	31.9996	29.8507	0.884299	1.2793	1.19516	2.64245	2.97181	2.50836	0.0576361	0.45524	0.714879	-0.102297	0.220134	0.500685	0.159933	0.162581	0.541572
ENSG00000097033	SH3GLB1	protein_coding	6881	8.31339	7.84822	8.02786	9.21883	9.83646	10.4757	0.317055	0.660331	0.583734	1.10767	0.729618	0.536997	0.0339949	0.682077	0.863519	0.093252	0.303365	0.590549	-0.0592571	0.628253	0.890834
ENSG00000097046	CDC7	protein_coding	3557	16.2076	13.7337	14.1543	11.25	9.64449	10.808	1.37401	0.901706	0.351463	1.46419	0.872864	1.19549	0.0439787	0.628491	0.83531	0.167389	0.112011	0.360899	-0.12341	0.371709	0.744291
ENSG00000097096	SYDE2	protein_coding	6451	0.0187516	0.00972663	0.0379434	1.20576	1.02354	1.1951	0.0152605	0.0194533	0.0257505	0.0783045	0.106651	0.11344	1.82108	0.0221215	0.132747	0.215606	0.414686	0.684843	1.60547	0.0526791	0.337326
ENSG00000099194	SCD	protein_coding	5362	144.688	144.976	157.73	177.642	245.421	266.291	6.36945	5.25766	4.58697	9.27078	28.2181	20.437	0.121635	0.0609711	0.241373	0.117441	0.0921694	0.327249	0.00419352	0.963894	0.999922
ENSG00000099203	TMED1	protein_coding	1513	3.92466	4.35487	5.14567	7.15192	7.96997	7.37847	0.739415	0.596722	0.759863	1.11884	0.442376	1.54209	0.231923	0.178787	0.442151	-0.129427	0.469869	0.729327	0.36135	0.14926	0.522063
ENSG00000099204	ABLIM1	protein_coding	9871	13.9334	9.64109	8.56516	2.55992	2.3146	2.87133	0.501697	0.529268	0.868237	0.302903	0.159385	0.342954	-0.169192	0.0494351	0.214252	0.316436	0.00432436	0.0717088	-0.485629	0.000889788	0.028261
ENSG00000099219	ERMP1	protein_coding	6528	1.56249	1.60661	1.48667	4.08219	3.78251	3.29018	0.121512	0.344008	0.0718699	0.416235	0.472677	0.478037	-0.108374	0.434922	0.699247	-0.193829	0.16887	0.440362	0.0854548	0.663335	0.907766
ENSG00000099246	RAB18	protein_coding	6223	8.27194	8.35732	9.72316	5.76388	6.27142	5.86666	0.787755	0.594457	0.141184	0.732166	0.170258	0.929562	0.218996	0.025741	0.14458	-0.0868456	0.419289	0.68803	0.305842	0.0383634	0.288362
ENSG00000099251	HSD17B7P2	transcribed_unprocessed_pseudogene	1506	3.77911	3.205	3.23164	0.476581	0.876975	0.605346	0.455954	0.34626	0.757307	0.245275	0.416962	0.45543	0.0131152	0.959792	0.993949	-0.589348	0.176793	0.449066	0.602464	0.235948	0.632331
ENSG00000099282	TSPAN15	protein_coding	2646	0.320061	0.301625	0.268982	1.33736	1.1617	1.34319	0.148721	0.11749	0.163315	0.265115	0.0933639	0.127843	-0.155296	0.691333	0.869003	0.217051	0.50742	0.757433	-0.372347	0.466919	0.807116
ENSG00000099290	FAM21A	protein_coding	5159	11.6814	10.9629	11.5013	9.07272	7.90628	7.85392	1.10848	0.715634	0.649701	0.108698	0.831723	0.765246	0.0699476	0.398722	0.669994	-0.00627233	0.946488	0.993675	0.07622	0.541835	0.844826
ENSG00000099308	MAST3	protein_coding	6772	4.5178	4.75284	4.44742	3.29125	3.70365	2.72357	0.347149	0.721514	0.656837	0.807023	0.34653	0.187003	-0.094658	0.481236	0.733001	-0.44809	0.00653631	0.090213	0.353432	0.0919398	0.434749
ENSG00000099326	MZF1	protein_coding	6691	1.80008	1.83752	1.22223	2.11558	2.02177	1.20415	0.100301	0.333521	0.304232	0.717131	0.365608	0.249709	-0.593997	0.00539084	0.0527498	-0.773999	0.00152874	0.0410059	0.180003	0.551097	0.85135
ENSG00000099330	OCEL1	protein_coding	1867	2.04092	2.48702	2.15741	5.9438	5.70137	5.58163	0.329623	0.164423	0.533305	0.95059	0.559902	1.04017	-0.191034	0.305216	0.582732	-0.0379479	0.833823	0.942057	-0.153087	0.554729	0.853725
ENSG00000099331	MYO9B	protein_coding	9948	7.27167	5.95003	5.75292	13.8791	13.6714	11.4907	0.63943	0.324106	0.410671	2.19378	1.17663	1.59584	-0.0479579	0.63705	0.840533	-0.251954	0.0234127	0.16766	0.203996	0.17234	0.553253
ENSG00000099337	KCNK6	protein_coding	6169	0.637214	0.905451	1.01241	0.0990247	0.13346	0.168535	0.0471134	0.098463	0.237382	0.0630388	0.0217958	0.0855284	0.158331	0.506123	0.749519	0.251975	0.55255	0.79232	-0.0936443	0.844606	0.982214
ENSG00000099341	PSMD8	protein_coding	3105	37.9231	40.5426	45.4888	62.5991	68.1887	76.5653	2.90142	2.11561	0.794421	1.83111	3.78058	3.32242	0.165745	0.00935831	0.0766331	0.166053	0.0146432	0.135742	-0.000307452	0.997259	0.999922
ENSG00000099364	FBXL19	protein_coding	4340	5.9338	7.69755	7.55949	7.11462	8.86089	6.70464	0.57245	0.366079	1.24356	2.43136	1.56552	1.61788	-0.0306001	0.85974	0.948274	-0.416811	0.0360328	0.205426	0.386211	0.142252	0.513685
ENSG00000099365	STX1B	protein_coding	5408	0.578252	0.390096	0.505235	0.00494161	0.014706	0.03664	0.0945488	0.137092	0.166239	0.00988322	0.0131983	0.07328	0.376889	0.327955	0.604763	0.923225	0.41724	0.686409	-0.546336	0.631611	0.892864
ENSG00000099377	HSD3B7	protein_coding	2495	0.506026	0.481893	0.363876	0.138336	0.0371244	0.138883	0.211066	0.173315	0.180415	0.0927279	0.0321527	0.163165	-0.384444	0.464607	0.721676	1.86162	0.0834687	0.312708	-2.24606	0.0626688	0.367208
ENSG00000099381	SETD1A	protein_coding	6903	18.5389	18.33	17.4995	16.87	18.7782	14.9425	0.834352	1.66766	1.49484	3.05223	2.10957	1.87914	-0.0679541	0.508058	0.750908	-0.331222	0.00559043	0.0819246	0.263268	0.0904593	0.432267
ENSG00000099385	BCL7C	protein_coding	4398	1.90074	1.48396	1.62447	3.95655	4.08241	3.76032	0.156666	0.214016	0.0488081	0.820446	0.352411	0.703506	0.12696	0.430683	0.696265	-0.130786	0.409763	0.680458	0.257746	0.256918	0.650146
ENSG00000099399	MAGEB2	protein_coding	1610	63.2127	68.653	72.7283	0.156284	0.0497749	0.524204	1.27926	5.39937	2.73948	0.183209	0.0447997	0.264321	0.083455	0.398837	0.670113	3.32274	5.04927e-06	0.00124562	-3.23928	1.00665e-05	0.00101212
ENSG00000099622	CIRBP	protein_coding	6368	74.4412	73.4026	73.9959	42.9528	46.8122	45.7332	8.08014	1.84151	3.55072	2.41517	3.62834	2.62964	0.0114449	0.864625	0.950618	-0.0336714	0.646939	0.849005	0.0451163	0.650651	0.90154
ENSG00000099624	ATP5D	protein_coding	2250	26.0182	32.2873	33.6903	36.9117	45.2199	41.9698	4.34641	6.53769	5.62201	13.2748	12.7271	12.2827	0.0571742	0.784351	0.914313	-0.116067	0.607509	0.824531	0.173241	0.574005	0.864538
ENSG00000099625	CBARP	protein_coding	4543	0.121382	0.275039	0.270541	0.171446	0.124886	0.0775132	0.0646604	0.0840162	0.0127033	0.0804634	0.0261937	0.0762902	-0.00930262	0.98296	1	-0.527268	0.405504	0.676448	0.517965	0.498804	0.826108
ENSG00000099725	PRKY	transcribed_unprocessed_pseudogene	7674	0.0122324	0	0.00499077	1.44509	1.13909	1.05819	0.00864098	0	0.00998154	0.156273	0.231779	0.126514	2.16149	0.113381	0.346836	-0.0987917	0.662647	0.85826	2.26029	0.106491	0.458961
ENSG00000099783	HNRNPM	protein_coding	5614	124.027	128.611	130.447	108.991	119.064	120.888	6.51048	5.66288	9.70545	4.79616	6.38087	2.40344	0.0202102	0.722306	0.884217	0.0217475	0.724261	0.892825	-0.00153734	0.985358	0.999922
ENSG00000099785	2019-03-02	protein_coding	2216	3.72997	2.36497	2.74715	3.34714	3.49951	3.02657	0.429853	0.394639	0.549376	0.552931	0.682581	0.822409	0.210284	0.272103	0.550442	-0.227952	0.273393	0.559904	0.438236	0.124891	0.489061
ENSG00000099795	NDUFB7	protein_coding	531	66.1293	66.3744	70.4388	86.2787	105.768	108.228	8.07671	4.14044	8.61078	21.0551	18.3138	33.5152	0.0813815	0.625679	0.833617	0.022235	0.900383	0.973208	0.0591465	0.808036	0.967302
ENSG00000099797	TECR	protein_coding	5766	4.65091	5.03748	5.15216	8.95305	9.66898	8.9212	0.476035	0.439452	0.191512	0.830797	0.148559	0.686287	0.0321424	0.717532	0.881394	-0.113806	0.227779	0.508413	0.145949	0.261985	0.653689
ENSG00000099800	TIMM13	protein_coding	1973	62.0319	70.8942	74.3202	46.5436	56.6186	53.8212	2.79465	3.0881	4.97371	8.47236	6.13969	12.9336	0.0673715	0.565459	0.794153	-0.0786227	0.544071	0.78503	0.145994	0.404809	0.769818
ENSG00000099804	CDC34	protein_coding	1942	21.1039	20.7962	21.7082	29.973	31.668	30.7236	1.00048	2.56205	1.96892	6.7562	4.95913	6.96973	0.0592484	0.669041	0.856946	-0.049166	0.740293	0.900636	0.108414	0.593732	0.873683
ENSG00000099810	MTAP	protein_coding	14617	5.02833	4.66538	4.82667	4.1632	4.13274	4.13008	0.834903	0.408077	0.410209	0.35393	0.238022	0.301659	0.0489208	0.607453	0.823147	-0.00102144	0.992273	1	0.0499423	0.725215	0.936069
ENSG00000099814	CEP170B	protein_coding	7199	0.536405	1.09419	1.15506	13.8703	18.7709	14.8431	0.0372884	0.119154	0.123464	4.09706	4.06963	3.46994	0.0717219	0.737621	0.89235	-0.345468	0.0497785	0.239976	0.41719	0.13487	0.504672
ENSG00000099817	POLR2E	protein_coding	4865	62.7919	65.4935	66.4367	64.3208	77.8034	73.307	4.09534	2.89512	2.41445	10.5262	8.17555	15.0508	0.0203077	0.846039	0.94369	-0.0882051	0.437847	0.704771	0.108513	0.483053	0.817558
ENSG00000099821	POLRMT	protein_coding	5124	20.2589	22.9659	20.5022	29.5044	31.1951	27.0217	1.75535	2.80073	3.14036	7.56853	6.55837	6.4024	-0.165854	0.298224	0.576299	-0.212733	0.217296	0.49738	0.0468789	0.840274	0.98116
ENSG00000099822	HCN2	protein_coding	3408	0.874001	0.736102	0.524307	1.98006	2.35456	1.98416	0.0602502	0.182406	0.171518	0.708664	0.28356	0.644605	-0.477594	0.100817	0.325107	-0.266452	0.30597	0.592883	-0.211142	0.582402	0.868361
ENSG00000099840	IZUMO4	protein_coding	2770	0.528468	1.08293	1.58305	1.59148	1.74804	1.7815	0.150495	0.214175	0.332436	0.394096	0.0747415	0.254219	0.54263	0.0196421	0.123328	0.0283886	0.905011	0.974943	0.514242	0.120875	0.481472
ENSG00000099849	RASSF7	protein_coding	2492	4.24387	3.797	3.73419	8.03881	7.85894	6.32379	0.666929	0.293029	0.734438	2.40076	1.45793	1.52745	-0.0354344	0.857943	0.948061	-0.334576	0.108277	0.354588	0.299142	0.297401	0.68567
ENSG00000099860	GADD45B	protein_coding	2138	2.82226	5.96487	24.9733	0.817331	1.09869	1.74153	0.132436	1.13662	2.96514	0.18941	0.27329	0.69177	2.06258	9.57422e-14	3.72707e-11	0.567412	0.0398702	0.216337	1.49517	3.67976e-05	0.00260558
ENSG00000099864	PALM	protein_coding	4908	0.174923	0.144597	0.120781	0.0728329	0.196491	0.145994	0.101766	0.0462973	0.0428941	0.0300332	0.0774821	0.0311904	-0.267296	0.559531	0.789773	-0.439973	0.383215	0.658193	0.172677	0.800768	0.964786
ENSG00000099875	MKNK2	protein_coding	5221	33.5241	45.0988	55.3696	44.7539	58.5377	56.8031	2.27146	3.61389	2.19473	8.41665	9.42896	10.7481	0.295432	0.0138311	0.0979767	-0.0455746	0.711921	0.886413	0.341006	0.0490799	0.325557
ENSG00000099889	ARVCF	protein_coding	5621	1.62663	1.12873	0.95466	0.719296	0.590192	0.664045	0.356706	0.156545	0.122917	0.159045	0.053905	0.339807	-0.239561	0.297654	0.575869	0.153572	0.593059	0.817562	-0.393133	0.287955	0.677174
ENSG00000099899	TRMT2A	protein_coding	3963	13.8725	14.6435	14.1418	10.0473	10.7021	10.459	1.05005	0.815005	1.26734	2.34654	1.41281	0.452075	-0.0527471	0.625568	0.833617	-0.0363593	0.765393	0.912963	-0.0163878	0.919798	0.999922
ENSG00000099901	RANBP1	protein_coding	4622	115.622	119.469	126.536	72.1637	81.7858	84.4101	3.18479	16.2081	17.5716	6.2215	7.80096	7.19917	0.0823094	0.357448	0.632934	0.04446	0.646903	0.849005	0.0378493	0.773391	0.955914
ENSG00000099904	ZDHHC8	protein_coding	5542	12.6124	12.6784	10.6434	9.05663	8.25721	4.92392	1.91822	0.901312	1.39306	3.17365	1.46897	1.10629	-0.252708	0.143882	0.394406	-0.76065	0.000520786	0.0221241	0.507942	0.0589019	0.356417
ENSG00000099910	KLHL22	protein_coding	4646	2.73119	2.52274	2.66284	1.52741	1.70552	1.17476	0.397743	0.332863	0.273901	0.277416	0.248354	0.0963753	0.0713258	0.613396	0.826255	-0.526007	0.00490386	0.0777658	0.597333	0.0117671	0.158016
ENSG00000099917	MED15	protein_coding	10374	9.39499	9.0144	9.03054	7.11088	8.0605	6.35257	0.376928	0.580787	0.598264	1.42089	1.05216	1.21088	0.0022463	0.984234	1	-0.350023	0.00890491	0.104397	0.352269	0.0451984	0.312621
ENSG00000099937	SERPIND1	protein_coding	2553	0.359795	0.195698	0.294091	1.7232	0.958158	0.927753	0.119522	0.0736197	0.143748	0.454384	0.0574682	0.0753703	0.551093	0.16482	0.425938	-0.055682	0.862903	0.955514	0.606775	0.234839	0.630919
ENSG00000099940	SNAP29	protein_coding	4953	15.2554	13.2052	14.0923	10.2766	9.10448	10.2579	0.71933	1.29447	1.10602	1.10153	0.160271	0.766159	0.0949815	0.255129	0.532422	0.172903	0.0715811	0.288185	-0.0779211	0.532719	0.840681
ENSG00000099942	CRKL	protein_coding	5325	53.354	51.3687	47.7011	38.5983	41.1604	38.1366	3.91488	2.53845	2.03188	2.26664	3.70639	2.57378	-0.106972	0.113206	0.346722	-0.111541	0.129987	0.38577	0.00456857	0.962812	0.999922
ENSG00000099949	LZTR1	protein_coding	7556	9.34983	8.79545	7.13653	4.68013	5.08874	3.50047	1.36649	0.623309	0.0523239	0.903905	0.0864855	0.642676	-0.302459	0.0115408	0.0873879	-0.529416	0.000336577	0.01744	0.226957	0.198998	0.585197
ENSG00000099953	MMP11	protein_coding	5176	0.707747	0.348686	0.191657	0.170811	0.189497	0.126365	0.157049	0.151342	0.0753284	0.057574	0.0589108	0.095581	-0.849551	0.0314315	0.16331	-0.55082	0.279146	0.566248	-0.298731	0.642746	0.898134
ENSG00000099954	CECR2	protein_coding	10759	2.5171	1.8677	1.37274	0.476226	0.406136	0.4495	0.151996	0.119357	0.182331	0.106135	0.00736524	0.142345	-0.447138	0.00305008	0.035395	0.169007	0.398147	0.670215	-0.616145	0.0160435	0.186646
ENSG00000099956	SMARCB1	protein_coding	2481	91.647	73.3851	75.2463	98.6894	106.386	107.874	5.88125	3.15796	2.80027	4.67078	7.21228	8.9594	0.0354794	0.579929	0.803988	0.019841	0.773538	0.916284	0.0156384	0.867862	0.989552
ENSG00000099958	DERL3	protein_coding	3796	3.30247	1.47437	1.38589	1.92272	1.30476	0.845296	0.864235	0.314715	0.242525	0.172112	0.252312	0.317935	-0.0800916	0.70968	0.87746	-0.669907	0.015532	0.139325	0.589816	0.090897	0.433303
ENSG00000099968	BCL2L13	protein_coding	7662	8.31832	8.67961	10.0414	6.37865	5.73338	6.3475	0.455831	0.347717	0.268963	0.614752	0.329577	0.620059	0.210127	0.00906069	0.0749235	0.148904	0.0922427	0.327432	0.0612231	0.594868	0.873683
ENSG00000099974	DDTL	protein_coding	1545	0.924311	0.988362	0.752677	0.995957	0.775967	0.552718	0.0883835	0.17707	0.420803	0.513302	0.164175	0.451706	-0.365947	0.378602	0.65247	-0.46822	0.356945	0.637621	0.102272	0.874693	0.99124
ENSG00000099977	DDT	protein_coding	1753	1.41186	1.60035	1.76032	4.34725	4.80692	4.18801	0.297148	0.575656	0.41214	1.50102	1.4217	1.2399	0.111343	0.702038	0.873902	-0.213045	0.44533	0.710843	0.324388	0.422528	0.78149
ENSG00000099985	OSM	protein_coding	2114	0.0975817	0.103557	0.34377	0.26003	0.402134	0.198515	0.0853444	0.0994587	0.0389525	0.102235	0.122237	0.140353	1.67577	0.0113113	0.0863823	-1.10032	0.106124	0.350256	2.77609	0.0045544	0.0888752
ENSG00000099991	CABIN1	protein_coding	9388	5.56951	5.15811	4.80566	11.3792	11.0353	10.5416	0.377703	0.356175	0.510127	0.638873	0.933238	0.888588	-0.100505	0.233023	0.508225	-0.0680248	0.436834	0.703736	-0.0324806	0.787617	0.960142
ENSG00000099992	TBC1D10A	protein_coding	7047	0.308851	0.386993	0.381598	1.01492	1.35116	1.05468	0.0645166	0.0580219	0.11464	0.312899	0.166235	0.428561	-0.0376228	0.89134	0.965064	-0.388363	0.137779	0.395821	0.35074	0.356469	0.732032
ENSG00000099995	SF3A1	protein_coding	6329	38.3508	38.715	37.6112	60.3568	62.0097	65.5932	1.6026	1.7412	1.13862	1.0182	4.02072	4.99718	-0.0416148	0.472504	0.727737	0.0815101	0.195435	0.472552	-0.123125	0.153173	0.52814
ENSG00000099999	RNF215	protein_coding	10624	0.410604	0.437642	0.37166	0.589234	0.661906	0.475668	0.0842388	0.045932	0.0248288	0.133265	0.0528815	0.18418	-0.232826	0.276807	0.556031	-0.490286	0.0380161	0.212036	0.25746	0.411842	0.774352
ENSG00000100003	SEC14L2	protein_coding	5985	0.264194	0.302032	0.430186	0.303804	0.319649	0.142464	0.077546	0.068319	0.0607914	0.15724	0.0546154	0.112023	0.510956	0.176807	0.439902	-1.048	0.033258	0.197576	1.55896	0.0140677	0.175493
ENSG00000100014	SPECC1L	protein_coding	7324	3.65458	3.40686	3.7265	5.88195	5.77057	5.34114	0.603808	0.245397	0.407317	0.609178	0.104937	0.344211	0.130834	0.217627	0.492402	-0.108914	0.331854	0.615383	0.239749	0.124244	0.487914
ENSG00000100023	PPIL2	protein_coding	7669	6.27925	5.54259	5.71867	10.3395	10.41	9.9176	0.235093	0.224102	0.407505	0.780697	0.562347	0.875971	0.0460645	0.551988	0.78445	-0.0698085	0.394783	0.667399	0.115873	0.306443	0.692919
ENSG00000100024	UPB1	protein_coding	6793	0.0642523	0.0872172	0.200858	0.0121442	0.0328345	0.0240732	0.0204969	0.0602126	0.0729544	0.0140341	0.011037	0.0481465	1.17307	0.0373731	0.181189	-0.679324	0.505027	0.75622	1.8524	0.117695	0.476702
ENSG00000100027	YPEL1	protein_coding	4713	0.605726	0.325707	0.383371	0.0988374	0.153481	0.0663395	0.17006	0.0591585	0.127491	0.0810843	0.0405416	0.0767169	0.228316	0.591053	0.811982	-0.956046	0.160347	0.429118	1.18436	0.142493	0.513977
ENSG00000100028	SNRPD3	protein_coding	2544	48.2107	49.5198	56.3678	69.2474	73.5318	83.1122	3.01382	0.952747	2.20499	4.25753	2.43381	3.30116	0.187008	0.00314071	0.0360971	0.176226	0.00870394	0.103473	0.0107819	0.90045	0.99684
ENSG00000100029	PES1	protein_coding	4557	29.0211	34.7403	37.2015	49.8245	54.5264	57.4553	1.41096	1.36172	0.928117	2.08849	3.15734	3.28322	0.098275	0.0950003	0.313983	0.0754238	0.228345	0.508691	0.0228512	0.78663	0.95994
ENSG00000100030	MAPK1	protein_coding	11336	11.3062	11.7128	11.4234	14.8504	15.4624	15.0932	0.739538	0.38356	0.758613	1.27391	0.720812	1.38143	-0.0362911	0.609749	0.824172	-0.0323439	0.673178	0.86341	-0.00394728	0.969837	0.999922
ENSG00000100031	GGT1	protein_coding	4434	0.238163	0.309084	0.217752	0.0793474	0.113662	0.090863	0.0609052	0.0323051	0.131734	0.0723033	0.0364108	0.0615174	-0.541247	0.253771	0.531049	-0.24002	0.722511	0.892164	-0.301227	0.719046	0.932701
ENSG00000100034	PPM1F	protein_coding	10083	2.81646	2.63531	2.57747	4.14591	4.45399	4.05346	0.178711	0.349215	0.12107	0.451172	0.254097	0.484252	-0.0336871	0.739224	0.892819	-0.13639	0.20874	0.487287	0.102703	0.487547	0.819814
ENSG00000100036	SLC35E4	protein_coding	5531	0.314273	0.301056	0.442682	0.299502	0.404148	0.411956	0.131389	0.132738	0.0789861	0.138737	0.0909104	0.176405	0.53101	0.153194	0.408789	-0.0022644	0.99542	1	0.533274	0.333153	0.71511
ENSG00000100038	TOP3B	protein_coding	6641	0.105759	0.099709	0.0425136	0.113948	0.112965	0.0910883	0.0791607	0.031745	0.0286839	0.0916335	0.07051	0.0500562	-1.24068	0.0873955	0.299444	-0.397971	0.58822	0.815426	-0.842709	0.413143	0.775119
ENSG00000100055	CYTH4	protein_coding	6161	2.63788	2.12155	3.00031	5.95914	5.8363	4.02181	0.118336	0.223321	0.38607	0.558575	0.14675	0.246706	0.501443	3.68355e-05	0.00114571	-0.536113	2.25459e-05	0.00319899	1.03756	9.69109e-08	2.07225e-05
ENSG00000100056	DGCR14	protein_coding	6003	4.21644	4.03922	4.12495	3.79354	4.25068	4.09977	0.647473	0.250334	0.487468	0.833357	0.337744	0.624915	0.0263904	0.842273	0.942437	-0.0592062	0.687387	0.872276	0.0855966	0.665879	0.908954
ENSG00000100058	CRYBB2P1	transcribed_unprocessed_pseudogene	6435	1.53063	1.6439	1.68222	2.45404	2.6706	2.43036	0.0714889	0.0516617	0.25501	0.129079	0.0911102	0.241019	0.0295573	0.799181	0.920476	-0.13741	0.268316	0.55412	0.166967	0.327373	0.710845
ENSG00000100060	MFNG	protein_coding	3042	22.0215	21.8192	23.0427	22.1806	24.6656	22.0963	1.37262	1.73239	1.64737	1.00853	0.891137	2.7061	0.0766161	0.341503	0.617369	-0.159834	0.0754133	0.296592	0.23645	0.0533435	0.338854
ENSG00000100068	LRP5L	protein_coding	4555	0.627102	0.775444	0.689886	0.655188	0.592786	0.312678	0.0908883	0.103736	0.158663	0.221166	0.0378437	0.0769919	-0.164155	0.481587	0.733001	-0.925665	0.00399058	0.0683729	0.76151	0.0522937	0.337096
ENSG00000100075	SLC25A1	protein_coding	2096	34.1851	32.9917	35.7627	33.1182	40.82	33.5365	4.73082	2.64974	3.25592	4.25072	5.9439	4.60491	0.11406	0.290491	0.568301	-0.288558	0.0183375	0.15038	0.402618	0.0155517	0.18438
ENSG00000100077	GRK3	protein_coding	9303	6.06482	9.85258	12.4111	23.6407	23.1327	22.357	0.314894	0.626627	0.869002	1.58572	0.968682	1.93274	0.33251	4.322e-05	0.00130452	-0.0475766	0.523863	0.769865	0.380087	0.000746995	0.0249089
ENSG00000100083	GGA1	protein_coding	9369	8.15821	8.03501	8.01652	7.069	8.35999	6.22015	0.704646	0.789811	0.221508	1.15184	0.474059	0.372818	-0.00414194	0.96325	0.995858	-0.428135	0.000144229	0.0109793	0.423993	0.00332178	0.0737299
ENSG00000100084	HIRA	protein_coding	4299	9.45107	9.12285	8.76207	5.611	6.25085	6.26298	0.380418	0.574094	0.479994	0.481279	0.641468	1.21273	-0.0595194	0.562725	0.791485	-0.0144916	0.901988	0.973828	-0.0450277	0.773242	0.955914
ENSG00000100092	SH3BP1	protein_coding	6170	2.01411	2.1386	2.8225	7.38225	9.14204	7.90912	0.56044	0.0868848	0.238102	0.951164	1.39477	1.06933	0.397077	0.00965425	0.0783382	-0.215467	0.134361	0.391906	0.612544	0.00468795	0.0900918
ENSG00000100097	LGALS1	protein_coding	1099	30.9566	47.3438	63.1279	3.77886	5.78355	4.14223	2.75607	2.50564	2.91006	0.801771	0.939917	0.510231	0.414425	0.000126297	0.00313819	-0.493182	0.00319228	0.0609315	0.907607	2.08859e-05	0.00166721
ENSG00000100099	HPS4	protein_coding	10782	16.2021	13.4321	11.4333	3.9647	3.56213	3.51239	0.456769	0.188496	0.24497	0.337978	0.524597	0.489003	-0.232266	0.00611705	0.0574685	-0.0206832	0.828475	0.940505	-0.211583	0.0962775	0.441463
ENSG00000100100	PIK3IP1	protein_coding	3805	0.838976	0.703152	0.560589	0.179112	0.106913	0.112909	0.153895	0.0555891	0.191191	0.0653025	0.0922705	0.0906264	-0.345919	0.301318	0.578845	-0.0343421	0.953516	0.997259	-0.311577	0.656434	0.904411
ENSG00000100104	SRRD	protein_coding	4319	7.37457	7.43388	7.62798	6.77589	6.97354	7.4195	0.402791	0.471283	0.399513	0.540172	0.500937	0.365001	0.0346126	0.679234	0.86271	0.0898087	0.338593	0.622114	-0.0551961	0.659538	0.905917
ENSG00000100105	PATZ1	protein_coding	5693	13.162	12.7224	10.8665	12.4394	13.3815	13.2443	0.440725	0.446239	0.900506	0.742627	0.311757	1.36155	-0.228446	0.00375091	0.0409686	-0.0157881	0.843362	0.946685	-0.212658	0.0573625	0.352868
ENSG00000100106	TRIOBP	protein_coding	12238	1.5802	1.64454	1.49322	1.07192	1.11077	0.931654	0.0857226	0.157575	0.0971078	0.168284	0.0864515	0.154143	-0.139172	0.240177	0.516849	-0.263144	0.0650343	0.274569	0.123972	0.496313	0.825033
ENSG00000100109	TFIP11	protein_coding	5436	16.6663	14.9602	16.8499	11.6298	11.0691	12.7697	1.08073	0.321578	0.659717	0.883113	0.315242	0.867046	0.170952	0.0156968	0.106246	0.206689	0.009632	0.108562	-0.0357362	0.723458	0.93536
ENSG00000100116	GCAT	protein_coding	2104	9.38954	8.11945	8.04908	2.96453	3.17127	4.48752	1.47408	1.30647	0.338676	0.832452	0.660637	1.11636	-0.0146627	0.927194	0.978706	0.47409	0.0245567	0.171324	-0.488752	0.0653833	0.374392
ENSG00000100122	CRYBB1	protein_coding	1102	0.743244	0.939189	1.1515	0	0.0211509	0.0454561	0.721673	0.265583	0.398537	0	0.0366344	0.0909123	0.282132	0.571823	0.798485	1.07113	0.530051	0.774442	-0.789001	0.629132	0.891485
ENSG00000100124	ANKRD54	protein_coding	4487	4.51305	4.69432	4.52753	3.84244	4.91342	4.55741	0.545181	0.301221	0.253278	0.394831	0.274893	0.809048	-0.0540883	0.631262	0.83692	-0.118644	0.34583	0.628715	0.0645555	0.701418	0.924648
ENSG00000100129	EIF3L	protein_coding	4296	46.6428	44.4896	43.5751	28.9728	31.174	32.4821	2.9613	2.11011	1.21198	3.28563	1.13754	3.24355	-0.0297229	0.679303	0.86271	0.0613214	0.441326	0.707668	-0.0910443	0.397341	0.763523
ENSG00000100138	SNU13	protein_coding	2780	97.931	107	116.801	24.6779	30.088	29.9365	3.93456	4.81945	4.24928	0.745386	1.56994	1.09183	0.126384	0.0251589	0.142683	-0.00664754	0.914837	0.979344	0.133032	0.113764	0.471645
ENSG00000100139	MICALL1	protein_coding	5968	3.3847	3.41175	3.49589	3.49548	3.4981	3.06686	0.415114	0.186519	0.166142	0.359103	0.405857	0.469845	0.0335082	0.765303	0.90615	-0.192404	0.132834	0.389999	0.225912	0.186322	0.57133
ENSG00000100147	CCDC134	protein_coding	1270	8.80406	7.86147	6.41618	3.13086	3.16547	3.2556	1.15302	0.915797	0.772253	0.740289	0.425299	0.275277	-0.294457	0.0590533	0.238036	0.0351693	0.858264	0.953474	-0.329626	0.191314	0.576712
ENSG00000100150	DEPDC5	protein_coding	8196	4.83387	4.1727	3.71744	5.43564	5.1088	5.08438	0.426633	0.354851	0.214347	0.830212	0.331351	0.424159	-0.16724	0.0963117	0.316769	-0.00398734	0.970031	1	-0.163252	0.264185	0.655846
ENSG00000100151	PICK1	protein_coding	4371	0.289789	0.257178	0.155352	0.719321	0.700379	0.564753	0.116881	0.0575623	0.0982912	0.216662	0.201735	0.309005	-0.67172	0.134717	0.379713	-0.327343	0.410775	0.681096	-0.344377	0.559917	0.856921
ENSG00000100154	TTC28	protein_coding	12645	0.0863658	0.105668	0.0706436	0.244097	0.32239	0.176174	0.0479795	0.0338513	0.0188324	0.0342106	0.0401693	0.0608062	-0.575002	0.138183	0.386067	-0.904145	0.0157021	0.140015	0.329143	0.535992	0.841863
ENSG00000100162	CENPM	protein_coding	1778	59.4761	54.8173	55.8031	24.2965	25.3185	24.0982	2.49352	3.3933	2.65248	3.9031	1.81872	3.79855	0.0250796	0.785632	0.914894	-0.076596	0.476896	0.734826	0.101676	0.474003	0.811326
ENSG00000100167	2019-09-03	protein_coding	5427	1.41114	1.02008	0.888726	0.206343	0.155275	0.319367	0.151238	0.169114	0.108186	0.0512934	0.0614445	0.057503	-0.198255	0.300847	0.578712	1.00013	0.00234154	0.0513346	-1.19838	0.00203786	0.0519106
[truncated: 13,444 more rows]

## Sheet: Table S2
pathway	pval	padj	ES	NES	nMoreExtreme	size	leadingEdge
[truncated: 157 more rows]

## Sheet: Table S3
Category	Term	Count	%	List Total	Pop Hits	Pop Total	Fold Enrichment	PValue	FDR	Genes
[truncated: 7 more rows]
